# Supplementary material for: Molecular diversity of Protura in southern High Appalachian leaf litter
Source: Biodivers Data J. 2023 Nov 24;11:e113342. doi: 10.3897/BDJ.11.e113342 (PMC10838044; doi:10.3897/BDJ.11.e113342)
Supplement: Supplementary material 1 — Cytochrome Oxidase I barcode region sequences for Appalachian Protura [file bdj-11-e113342-s001.nex]

#NEXUS 

Begin data;
	Dimensions ntax=118 nchar=421;
	Format datatype=dna gap=-;
	Matrix
Arth3b_MRg_B_445_Campodeidae  ACGAATAAATAATATAAGATTTTGATTATTACCTCCTTCTCTTATACTTTTACTCTCAAGTAGAATTGTTGAAAGAGGCGCTGGTACAGGTTGAACTGTCTATCCTCCTCTTTCATCCAATTTAGCTCATGTTGGTTCTTCTGTAGATTTAACAATTTTTTCTCTTCACTTAGCAGGGGTTTCTTCAATTCTTGGAGCTATTAATTTTATTACTACTGTAATTAATATACGATCAGTAGGTATAAGTTTTGAACGAGCACCATTATTTGTCTGATCAGTTTTCATTACAGCTATTTTATTACTTCTTTCTCTCCCTGTTTTAGCAGGGGCAATTACAATATTATTAACTGACCGAAATCTTAATACTTCTTTTTTTGATCCAGCCGGAGGAGGTGACCCTATTTTATATCAACATTTATTT
Arth3b_MH_A_032_Protura       CCGAATAAATAACTTAAGATTTTGACTCCTACCCCCTTCCCTAATATTATTAATTTTAAGTAGAATAGTGGAGTCAGGGGTAGGGACAGGTTGAACAGTATACCCGCCTTTATCTGACTTAGTGGGACACTCGGGGCCCTCAGTTGACATGTCAATTTTTTCTCTGCATTTAGCGGGAGCATCGTCTATTTTAGGGGCTGTTAACTTTATTTCTACCATCTTGAAAATACGGCCCGAATATCTTGTAGCAATAAAAATTTCTTTATTTTCTTGAGCCGTCCTAATTACTGCCCTACTTTTACTTCTGTCTCTCCCTGTTTTGGCTGCTGCTATTACCATACTTTTAACTGACCGTAACTTAAGTTCTTCATTTTTTAACCCCTCGGGAGGGGGAGACCCAGTTTTATTTCAACATTTATTT
Arth3b_Sass_A_187_Protura   TCGTATAAATAATTTAAGATTTTGACTCCTACCCCCTTCTTTATTTATTCTAGCTTTAAGGAGGACTATTGAATCAGGGGTAGGTACAGGGTGGACACTATACCCCCCTTTATCGGATCTAATAGGACATTTAAATAAATCTGTAGATGTTTCAATTTTTTCTCTTCATTTAGCTGGGGCTTCTTCTATTTTAGGGGCAGTAAATTTTATTACAACAGTAGCGTCTATACGACTTAAATACATAAGTATAAGAAAGATTACTTTGTTTTCGTGGTCCGTGATGGTTACCGCAATATTATTATTATTATCTCTTCCTGTTCTTGCTGCTGCCATCACGATACTTTTAACAGACCGAAATCTAAACTCGTCTTTTTTTAATCCTTCCGGGGGAGGAGACCCTATTTTGTTTCAGCATTTATTT
Arth3b_Sass_A_188_Protura   TCGTATAAATAATTTAAGATTTTGACTCCTACCCCCTTCTTTATTTATTCTAGCTTTAAGGAGGACTATTGAATCAGGGGTAGGTACAGGGTGGACACTATACCCCCCTTTATCGGATCTAATAGGACATTTAAATAAATCTGTAGATGTTTCAATTTTTTCTCTTCATTTAGCTGGGGCTTCTTCTATTTTAGGGGCAGTAAATTTTATTACAACAGTAGCGTCTATACGACTTAAATACATAAGTATAAGAAAGATTACTTTGTTTTCGTGGTCCGTGATGGTTACCGCAATATTATTATTATTATCTCTTCCTGTTCTTGCTGCTGCCATCACGATACTTTTAACAGACCGAAATCTAAACTCGTCTTTTTTTAATCCTTCCGGGGGAGGAGACCCTATTTTGTTTCAGCATTTATTT
Arth3b_Sass_A_186_Protura   TCGTTTAAATAATTTAAGATTTTGACTTCTACCTCCTTCCTTATTTATTCTAGCTTTAAGAAGTACTATTGAATCAGGGGTAGGCACAGGGTGAACTCTATACCCCCCGTTATCAGATTTAATAGGACATTTAAATAAATCTGTAGATGCTTCAATTTTTTCTCTTCATTTAGCTGGGGCTTCTTCTATTTTAGGGGCAGTAAATTTTATCACAACAGTAGCTTCTATACGACTTAAATACATAAGTATAAGTAAGATTACTTTGTTTTCGTGGTCCGTAATGGTCACCGCGATATTATTACTGTTATCCCTGCCTGTACTTGCTGCTGCTATTACCATACTTTTAACAGACCGGAATCTAAATTCATCTTTTTTTAACCCTTCTGGAGGAGGAGACCCTATTTTGTTTCAGCATTTATTT
Arth1_RB_A_034_Protura      TCGGATGAATAACCTAAGATTTTGATTACTTCCTCCTTCTTTAATAATACTGATTTTAAGAAGAATAGTGGAATCGGGGGTGGGGACAGGGTGAACTATCTACCCACCTCTCTCAGACTTAGTGGGCCATATGGGCCCCTCTGTAGATATGTCTATTTTTTCTCTACATTTAGCGGGGGCATCATCTATCTTAGGGGCAGTAAACTTTATTACAACAATTTTAAAAATACGACCCAACTACTTAAGATTAATAAAAGTTTCTTTGTTCTCCTGGGCAGTAATAATTACTGCGGTATTATTGTTACTATCTTTACCTGTTCTAGCAGCAGCTATCACCATACTTTTAACAGATCGTAATTTGAACTCTTCATTTTTTAACCCCTCTGGAGGGGGGGACCCAATTTTATTCCAACATCTTTTT
Arth3b_RB_B_351_Protura     TCGGATGAATAACCTAAGATTTTGATTACTTCCTCCTTCTTTAATAATACTGATTTTAAGAAGAATAGTGGAATCGGGGGTGGGGACAGGGTGAACTATCTACCCACCTCTCTCAGACTTAGTGGGCCATATGGGCCCCTCTGTAGATATGTCTATTTTTTCTCTACATTTAGCGGGGGCATCATCTATCTTAGGGGCAGTAAACTTTATTACAACAATTTTAAAAATACGACCCAACTACTTAAGATTAATAAAAGTTTCTTTGTTCTCCTGGGCAGTAATAATTACTGCGGTATTATTGTTACTATCTTTACCTGTTCTAGCAGCAGCTATCACCATACTTTTAACAGATCGTAATTTGAACTCTTCATTTTTTAACCCCTCTGGAGGGGGGGACCCAATTTTATTTCAACATCTTTTT
Arth3b_RB_B_352_Protura     TCGGATGAATAACCTAAGATTTTGATTACTTCCTCCTTCTTTAATAATACTGATTTTAAGAAGAATAGTGGAATCGGGGGTGGGGACAGGGTGAACTATCTACCCACCTCTCTCAGACTTAGTGGGCCATATGGGCCCCTCTGTAGATATGTCTATTTTTTCTCTACATTTAGCGGGGGCATCATCTATCTTAGGGGCAGTAAACTTTATTACAACAATTTTAAAAATACGACCCAACTACTTAAGATTAATAAAAGTTTCTTTGTTCTCCTGGGCAGTAATAATTACTGCGGTATTATTGTTACTATCTTTACCTGTTCTAGCAGCAGCTATCACCATACTTTTAACAGATCGTAATTTGAACTCTTCATTTTTTAACCCCTCTGGAGGGGGGGACCCAATTTTATTTCAACATCTTTTT
Arth3b_BCat_B_481_Protura   TCGAATAAATAACTTAAGTTTCTGACTTCTTCCCCCCTCTCTTATAATACTAATTCTAAGAAGCATGGTAGAATCAGGTGTGGGGACAGGGTGAACAGTTTACCCCCCTTTGTCAGATTTAGTCGGGCATATGGGTCCTTCTGTAGATATGTCAATTTTTTCTTTACATTTGGCCGGGGCATCTTCTATCCTGGGTGCCGTAAATTTTATTACAACTATTTTAAAGATGCGACCTTTTTACTTAGATTTAATAAAAGTCTCCCTGTTTTCTTGGGCTGTTATAATTACTGCTGTATTACTTTTACTGTCGTTGCCCGTTCTAGCAGCAGCTATTACCATGCTCTTAACAGATCGTAATTTAAATTCTTCATTCTTTAACCCTTCTGGGGGAGGAGACCCAATTTTGTTCCAACACCTTTTT
Arth3b_BCat_A_167_Protura   CCGTATAAATAATTTAAGATTTTGACTACTTCCCCCCTCTTTAATGATGTTAATTTTAAGAAGTATGGTAGAATCCGGGGTGGGTACAGGGTGAACAGTTTATCCCCCCCTGTCTGATTTAGTAGGGCATGGGGGGCCTTCAGTAGACATATCAATTTTTTCTCTTCATTTAGCGGGAGCATCTTCTATTTTAGGGGCAGTAAATTTTATTACAACAATTTTAAAGATGCGACCCAATTACATGAGTTTAATAAAAGCTTCTTTATTTTCCTGGGCTGTAATGATTACTGCAATTTTATTATTATTATCTCTACCTGTATTAGCAGCAGCTATCACCATACTTTTAACAGATCGTAATTTAAATTCTTCGTTTTTTAACCCCTCAGGAGGTGGAGACCCTATTCTATTTCAACATTTATTT
Arth3b_BCat_B_482_Protura   CCGGATAAATAATTTAAGATTTTGACTACTCCCCCCTTCTTTAATGATGCTAATTTTAAGAAGTATAGTAGAATCTGGAGTGGGTACTGGATGAACCGTCTACCCTCCTTTATCTGATTTAGTTGGACATGGGGGCCCCTCAGTAGACATGTCAATTTTTTCTCTTCATTTAGCTGGAGCATCTTCTATTTTAGGGGCAGTTAATTTTATCACAACAATTTTAAAAATGCGACCTAATTACATAGTTTTAATAAAAGTTTCTTTATTCTCTTGGGCTGTTATAATTACTGCAGTTTTACTTTTGTTATCTTTACCTGTATTAGCAGCAGCTATTACAATACTTTTAACAGATCGTAATCTAAATTCTTCATTTTTTAATCCTTCTGGGGGTGGGGACCCCATCTTATTTCAACATTTATTT
Arth3b_MK_B_389_Protura     ACGGATAAATAATTTAAGATTTTGATTACTCCCTCCTTCTCTTATAATATTAATCTTGAGAAGCATAGTGGAGTCCGGGGTTGGAACAGGGTGAACAGTGTACCCTCCTCTATCGGATTTAGTCGGACATGTGGGGCCCTCGGTAGACATATCAATTTTTTCACTTCACTTAGCTGGGGCTTCTTCTATTCTGGGGGCAGTTAATTTTATTACTACTATTTTAAAAATACGTCCCTATTATCTAAGTTTAATAAAAGTTTCTTTATTTTCATGAGCTGTTATAATCACTGCAGTATTACTCTTACTTTCCCTACCTGTTTTAGCAGCGGCTATCACCATACTTTTAACAGATCGTAACTTAAATTCTTCATTTTTTAATCCTTCAGGAGGAGGGGACCCCATTTTATTTCAGCATCTTTTT
Arth3b_BBld_A_224_Protura   TCGAATAAATAATTTAAGATTTTGACTACTCCCCCCTTCATTAATGCTATTAATTATAAGAAGAATAGTCGAATCAGGGGTAGGGACAGGATGAACAGTATACCCTCCTCTTTCCGATTTAGTTGGCCATGCAGGTCCCTCAGTGGATATTTCTATTTTTTCTTTACATCTAGCTGGTGCTTCTTCAATTTTAGGGGCTGTAAATTTTATTACTACTATTTTAAAAATACGCCCTTCTTATATGGTAATAATAAAAACTTCTTTGTTCTCATGAGCTGTGATTATCACTGCTATTTTACTACTTTTATCCCTACCTGTGTTAGCTGCTGCTATTACGATACTTTTAACAGACCGAAATTTAAATTCTTCATTTTTTAATCCTTCTGGGGGAGGGGATCCTATTTTATTTCAACACTTATTT
Arth3b_Sass_B_618_Protura   TCGTATAAATAATCTAAGATTTTGATTACTTCCCCCTTCACTATTTTTATTAATTATAAGAAGAATGGTAGAATCTGGGGTTGGGACAGGATGAACTGTGTATCCCCCGCTCTCAGATTTAGTTGGGCATGCGGGCCCCTCTGTAGATATTTCTATTTTTTCATTACATTTAGCTGGAGCTTCATCAATTTTAGGGGCTGTAAATTTTATTACCACTATTTTAAAGATACGACCTTCTTATATAGTTATAATAAAAACTTCTTTATTTTCATGGGCTGTTCTAATTACTGCTGTACTTTTATTACTCTCCCTACCTGTTTTAGCAGCTGCTATTACAATACTTTTAACAGATCGTAATTTAAATTCTTCTTTTTTTAATCCTTCAGGAGGGGGAGATCCAATTTTATTTCAACATTTATTT
Arth3b_MM_B_480_Protura     ACGAATAAATAATTTAAGATTTTGACTTCTTCCCCCCTCCCTCATATTATTAATTTTAAGTAGAATAGTGGAGTCAGGGGTGGGAACAGGCTGAACAGTATACCCCCCTTTATCTGATTTAGTGGGACACCCCGGTCCCTCAGTTGACATATCTATTTTTTCCCTGCATTTAGCAGGGGCATCATCTATTCTAGGGGCTGTTAACTTTATTTCTACCATCTTAAAAATACGACCTGAATATCTTATAATAATAAAAATTTCTTTATTTTCTTGAGCCGTCCTAATTACTGCCTTACTTTTACTTCTGTCCCTTCCTGTCTTGGCTGCTGCTATTACTATACTTTTAACTGACCGTAACCTAAATTCTTCATTTTTTAATCCCTCAGGAGGGGGGGACCCAGTTTTATTTCAACATTTATTT
Arth3b_MM_B_483_Protura     ACGAATAAATAATTTAAGATTTTGACTTCTTCCCCCCTCCCTCATATTATTAATTTTAAGTAGAATAGTGGAGTCAGGGGTGGGAACAGGCTGAACAGTATACCCCCCTTTATCTGATTTAGTGGGACACCCCGGTCCCTCAGTTGACATATCTATTTTTTCCCTGCATTTAGCAGGGGCATCATCTATTCTAGGGGCTGTTAACTTTATTTCTACCATCTTAAAAATACGACCTGAATATCTTATAATAATAAAAATTTCTTTATTTTCTTGAGCCGTCCTAATTACTGCCTTACTTTTACTTCTGTCCCTTCCTGTCTTGGCTGCTGCTATTACTATACTTTTAACTGACCGTAACCTAAATTCTTCATTTTTTAATCCCTCAGGAGGGGGGGACCCAGTTTTATTTCAACATTTATTT
Arth3b_RHB_A_200_Protura    GCGAATAAATAATCTTAGTTTCTGACTTTTACCCCCTTCATTAACACTTCTAATTTTAAGAAGTATAGTAGAGTCGGGGGTAGGAACCGGTTGAACAGTGTATCCCCCTCTTTCAGATTTAGTCGGCCATTCAGGTCCTTCCGTAGACCTATCAATTTTTTCTTTACACTTAGCAGGTGCTTCTTCTATTTTAGGGGCCATTAACTTTATTACTACAATTATTAAAATACGACCTACATTCATACCAATTATAAACTCTTCTCTTTTTTCTTGGGCTGTGCTAATTACTGCCATCCTTCTTTTATTATCTCTACCAGTTCTTGCAGCTGCTATTACAATATTACTAACAGATCGTAATTTAAATTCCTCCTTTTTTAACCCCTCAGGGGGGGGAGACCCTATTTTATTTCAACATCTATTT
Arth3b_RHK_A_494_Protura    ACGAATAAATAATCTCAGTTTCTGACTTTTACCCCCTTCCCTAATACTTTTAATTTTAAGAAGTATAGTAGAATCGGGAGTGGGGACGGGTTGGACAGTATATCCCCCCCTTTCAGATTTAGTAGGACATTCAGGCCCTTCTGTGGATCTATCAATCTTTTCTTTACATTTAGCAGGTGCTTCTTCTATTTTAGGGGCTATTAACTTTATTACCACAATTATTAAAATACGACCGACATTTATATTAATTATAAATTCTTCTCTTTTTTCTTGAGCTGTACTTATTACTGCCATCCTTCTTCTTCTATCCCTACCCGTTCTTGCAGCTGCTATCACTATACTACTTACAGATCGTAACTTAAATTCCTCCTTCTTTAATCCTTCAGGAGGGGGGGACCCTATTTTATTTCAACATTTATTT
Arth3b_HKnb_A_251_Protura   TCGTATAAATAATCTGAGTTTTTGGCTTCTTCCCCCCTCATTAATAATTTTAATTTTAAGAAGTATGGTAGAATCAGGAGTAGGGTCCGGGTGAACAGTATATCCTCCTTTATCAGATCTAATTGGACATAGAGGCCCTTCAGTTGATATGTCAATTTTTTCATTGCATTTAGCAGGAGCTTCTTCAATTTTAGGGGCTATTAATTTTATTACTACCATTTTAAGTATACGGGTTTCGTACATAGATATAGAAAAAACTTCTTTATTTTGTTGAGCTGTTATTATCACAGCCATTCTTTTATTATTGTCATTACCTGTTCTTGCTGCTGCAATTACCATATTATTAACAGATCGTAATTTAAACACATCTTTTTTTAATCCTTCCGGTGGGGGAGATCCTGTATTATTCCAACATTTATTT
Arth3b_HKnb_B_472_Protura   TCGTATAAATAATCTGAGTTTTTGGCTTCTTCCCCCCTCATTAATAATTTTAATTTTAAGAAGTATGGTAGAATCAGGAGTAGGGTCCGGGTGAACAGTATATCCTCCTTTATCAGATCTAATTGGACATAGAGGCCCTTCAGTTGATATGTCAATTTTTTCATTGCATTTAGCAGGAGCTTCTTCAATTTTAGGGGCTATTAATTTTATTACTACCATTTTAAGTATACGGGTTTCGTACATAAATATAGAAAAAACTTCTTTATTTTGTTGAGCTGTTATTATCACAGCCATTCTTTTATTATTGTCATTACCTGTTCTTGCTGCTGCAATTACCATATTATTAACAGATCGTAATTTAAACACATCTTTTTTTAACCCTTCCGGTGGGGGAGATCCTGTATTATTCCAACATTTATTT
Arth3b_MK_A_124_Protura     TCGTATAAATAACTTAAGATTTTGAATACTACCCCCCTCTTTAACTTTATTAATTACAAGAAGAATAGTGGAATCGGGGGTGGGCACAGGGTGGACGATATACCCCCCTTTAGCAGATTTAGTAGGACATATAGGCCCTTCAGTAGATATATCTATTTTTTCTTTACATTTAGCAGGAGCATCTTCAATTTTAGGGGCAGTAAATTTTATTACTACTATTTTAGCTATACGAGTGTCTTCTATAACAATACCAAAAATTTCTTTATTTGGGTGATCTGTCTTATTAACAGCAATTTTACTCCTTTTATCATTACCTGTATTAGCAGCAGCTATTACAATATTATTAACAGATCGAAACTTAAACTCTTCTTTTTTTAACCCTAGCGGAGGGGGGGACCCTATCCTATTTCAACATTTATTT
Arth3b_MK_B_392_Protura     TCGTATAAATAACTTAAGATTTTGAATACTACCCCCCTCTTTAACTTTATTAATTACAAGAAGAATAGTGGAATCGGGGGTGGGCACAGGGTGGACGATATACCCCCCTTTAGCAGATTTAGTAGGACATATAGGCCCTTCAGTAGATATATCTATTTTTTCTTTACATTTAGCAGGAGCATCTTCAATTTTAGGGGCAGTAAATTTTATTACTACTATTTTAGCTATACGAGTGTCTTCTATAACAATACCAAAAATTTCTTTATTTGGGTGATCTGTCTTATTAACAGCAATTTTACTCCTTTTATCATTACCTGTATTAGCAGCAGCTATTACAATATTATTAACAGATCGAAACTTAAACTCTTCTTTTTTTAACCCTAGCGGAGGGGGGGACCCTATCCTATTTCAACATTTATTT
Arth3b_MK_A_125_Protura     TCGTATAAATAACTTAAGATTTTGGCTACTACCTCCTTCTTTAACTTTACTAATTTCAAGAAGAATAGTTGAATCAGGGGTGGGAACAGGGTGGACCATATACCCTCCTTTAGCAGACTTAGTAGGGCATATAGGCCCTTCAGTAGATATATCTATTTTTTCTTTACATTTAGCAGGAGCATCTTCAATTTTAGGGGCAGTAAATTTTATTACTACTATTTTAGCTATACGAGTGTCTTCTATAACAATACCAAAAATTTCTTTATTTGGGTGATCCGTTTTATTAACAGCAATTTTGTTACTTTTATCTTTACCTGTACTAGCAGCAGCTATTACAATACTATTGACAGATCGAAATTTAAATTCTTCTTTTTTTAATCCCAGCGGAGGAGGGGATCCTATTTTATTTCAACATTTATTT
Arth3b_MK_B_390_Protura     TCGTATAAATAACTTAAGATTTTGGCTACTACCTCCTTCTTTAACTTTACTAATTTCAAGAAGAATAGTTGAATCAGGGGTGGGAACAGGGTGGACCATATACCCTCCTTTAGCAGACTTAGTAGGGCATATAGGCCCTTCAGTAGATATATCTATTTTTTCTTTACATTTAGCAGGAGCATCTTCAATTTTAGGGGCAGTAAATTTTATTACTACTATTTTAGCTATACGAGTGTCTTCTATAACAATACCAAAAATTTCTTTATTTGGGTGATCCGTTTTATTAACAGCAATTTTGTTACTTTTATCTTTACCTGTACTAGCAGCAGCTATTACAATACTATTGACAGATCGAAATTTAAATTCTTCTTTTTTTAATCCCAGCGGAGGAGGGGATCCTATTTTATTTCAACATTTATTT
Arth3b_BBld_B_555_Protura   TCGAATAAATAACTTGAGTTTTTGACTCTTACCCCCATCCTTGCTTCTGCTAATCATAAGAAGAATAACTGAGTCTGGAGTAGGTACGGGATGAACCATGTATCCTCCCCTATCTGATTTAAGAGGTCATAGTGGGCCTTCAGTTGATATATCAATTTTTTCCCTTCATTTAGCTGGGGCTTCTTCTATTTTGGGAGCAGTAAACTTTATTACCACTGTAATAACAATACGGCCTTACTTTATAGTATTAATAAACTCCCCCCTATTTAGCTGATCAGTACTCATTACGGCTATTTTACTACTACTGTCACTTCCCGTATTAGCGGGCGCCATTACAATATTGTTGACTGATCGTAATCTAAACTCATCTTTTTTTAATCCTTCTGGGGGAGGGGATCCTATTTTATTCCAACACTTATTT
Arth3b_BBld_B_556_Protura   TCGAATAAATAACTTGAGTTTTTGACTCTTACCCCCATCCTTGCTTCTGCTAATCATAAGAAGAATAACTGAGTCTGGAGTAGGTACGGGATGAACCATGTATCCTCCCCTATCTGATTTAAGAGGTCATAGTGGGCCTTCAGTTGATATATCAATTTTTTCCCTTCATTTAGCTGGGGCTTCTTCTATTTTGGGAGCAGTAAACTTTATTACCACTGTAATAACAATACGGCCTTACTTTATAGTATTAATAAACTCCCCCCTATTTAGCTGATCAGTACTCATTACGGCTATTTTACTACTACTGTCACTTCCCGTATTAGCGGGCGCCATTACAATATTGTTGACTGATCGTAATCTAAACTCATCTTTTTTTAATCCTTCTGGGGGAGGGGATCCTATTTTATTCCAACACTTATTT
Arth3b_GrM_B_376_Protura    TCGTATAAACAATTTAAGATTTTGGCTTTTACCCCCCTCCCTATTTCTTCTAATTATAAGAAGAATGGTAGAGTCAGGGGTTGGCACAGGGTGAACGATATACCCTCCTTTAGCTGATTTAGTGGGGCATGCAGGAGCTTCAGTGGACATGTCTATTTTTTCTCTTCATTTAGCTGGGGCTTCTTCTATTTTAGGGGCAATTAACTTTATTACTACTGTAGGTGCTATACGGCCTCACTATATGTTTATAAGCAGGGCCCCTTTATTTAGATGATCGGTTATTATTACCGCCCTTTTACTTTTACTTTCCCTACCTGTGTTGGCTGCAGCTATCACCATATTATTAACAGATCGTAATTTGAACTCCTCTTTTTTTAACCCTTCAGGAGGAGGAGACCCTATTTTATTTCAACATCTTTTT
Arth3b_GrM_B_377_Protura    TCGCATAAACAATTTAAGATTTTGATTTTTACCCCCCTCCCTATTTCTTTTAATTATAAGAAGAGTGGTAGAGTCAGGGGTTGGCACAGGGTGAACTATATATCCTCCTTTAGCTGATTTAGTGGGACATGCAGGGGCTTCAGTGGACATATCTATTTTTTCTCTTCATTTAGCTGGGGCTTCTTCTATTTTAGGGGCAATTAACTTTATTACTACTGTAGGTGCCATACGGCCTCGTTACATGTTTATAAGCAGGGCCCCTTTATTTAGATGATCAGTTATTATTACCGCCCTTTTACTTTTACTTTCCCTACCTGTGTTGGCTGCAGCTCTCACCATATTATTAACAGATCGTAATTTAAATTCCTCTTTTTTTAACCCTTCAGGAGGAGGGGACCCTATTTTGTTTCAACATCTTTTT
Arth3b_BCat_A_165_Protura   CCGAATAAATAATTTAAGTTTTTGGTTACTACCCCCTTCCCTAACAGTATTAATTTTAAGAAGTATAATCGAGTCCGGGGTGGGCACTGGGTGGACAATCTACCCCCCCTTATCTGGTTTAACGGGTCATGGGGGGCCATGTGTTGACATGTCAATTTTTTCACTACATTTAGCAGGAGCCTCCTCTATTTTAGGAGCAGTAAATTTTATTACAACAATTTTAAAAATACGCCCTAATTACCTAGATTTAATAAAGGTTTCTTTATTTTCCTGAGCTGTGATAATTACTGCAATTCTACTACTTCTTTCTCTACCAGTTTTAGCTGCAGCTATTACAATACTTCTAACAGATCGTCAGGTGCGCTCATCTTTTTTTAATCCTTCTGGAGGTGGGGATCCAATTTTATTCCAGCATCTTTTT
Arth1_RB_A_035_Protura      TCGTATAAATAATTTAAGATTTTGGCTTCTCCCTCCTTCATTAATTTTGTTGGTCTCAAGTTCAATTATTGAGGCAGGAGCAGGAACTGGTTGAACTGTGTATCCGCCACTATCAAGTAACGTATCTCATGCAGGGGCGTCTGTGGACTTGGCAATTTTTTCTTTACATTTAGCCGGAGCTTCTTCTATTTTAGGGGCTATTAATTTTATTACTACTATTATAAATATGCGTCCTATTTCAATAAAATTGGAAATAATGTCTTTATTTTGTTGGTCAGTATTTTTGACTGTTATTTTACTTTTACTATCACTTCCAGTTTTAGCAGGAGCAATTACCATATTATTAACTGATCGTAATATTAATAGATCTTTTTTTGACCCTATAGGAGGGGGGGACCCAATTTTGTTTCAACATTTGTTT
Arth3b_Sass_B_619_Protura   TCGAATAAATAATCTAAGATTTTGGTTTCTTCCTCCTTCTTTAATTTTATTAGTTTCCAGTTCTATTGTAGAAGCAGGGGCAGGGACCGGCTGAACTGTTTATCCTCCTTTATCTAGTAATATTTCTCACATGGGCTCATCAGTAGATTTAGCAATTTTTTCTTTACATTTGGCGGGTGCCTCTTCTATTTTAGGGGCCATTAATTTTATTACTACTATTATAAATATGCGTCCAGTGTCAATGAAATTAGAGCTAATATCTTTATTTTCTTGATCCGTACTTTTAACTGTTATTTTACTTTTATTATCATTACCTGTGTTAGCAGGAGCTATTACTATATTATTAACAGATCGAAATATTAATAGATCTTTTTTTGACCCTATAGGAGGGGGGGACCCTATTTTATTTCAACATTTATTT
Arth3b_BCat_A_166_Protura   TCGTATAAATAACCTAAGTTTTTGGTTACTCCCTCCTTCTTTATTTTTATTAGTTTCTAGATCTATTGTAGAAGCAGGGGCTGGAACTGGATGAACTGTCTACCCTCCGTTATCCAGTAATGTTTCTCATATAGGAGGGTCTGTGGACTTAGCAATTTTTTCTCTTCATTTAGCAGGGGCATCATCTATTTTGGGGGCTATTAATTTTATTACAACAATCATAAATATGCGGCCATTATCTATAAAAATAGAAATTATATCTTTATTTCCGTGATCTGTTTTATTAACTGTTATTTTGCTTTTACTATCTTTGCCAGTTTTAGCTGGGGCTATCACTATATTATTGACAGATCGAAATATTAATAGGTCATTTTTTGACCCAATGGGCGGGGGAGACCCTATTTTGTTTCAACATTTATTT
Arth3b_BCat_B_483_Protura   TCGTATAAATAACCTAAGTTTTTGGTTACTCCCTCCTTCTTTATTTTTATTAGTTTCTAGATCTATTGTAGAAGCAGGGGCTGGAACTGGATGAACTGTCTACCCTCCGTTATCCAGTAATGTTTCTCATATAGGAGGGTCTGTGGACTTAGCAATTTTTTCTCTTCATTTAGCAGGGGCATCATCTATTTTGGGGGCTATTAATTTTATTACAACAATCATAAATATGCGGCCATTATCTATAAAAATAGAAATTATATCTTTATTTCCGTGATCTGTTTTATTAACTGTTATTTTGCTTTTACTATCTTTGCCAGTTTTAGCTGGGGCTATCACTATATTATTGACAGATCGAAATATTAATAGGTCATTTTTTGACCCAATGGGCGGGGGAGACCCTATTTTGTTTCAACATTTATTT
Arth3b_MK_B_391_Protura     TCGAATAAATAATTTAAGGTTCTGATTGTTGCCTCCTTCTTTATTTTTATTAGTTTCAAGCTCAATTGTAGAAGCGGGTGCTGGCACAGGATGAACTGTTTATCCTCCTTTATCTAGTAATATTTCTCATATGGGGGGTTCTGTTGACTTAGCAATCTTTTCTTTACATTTGGCTGGCGCTTCTTCAATTTTAGGGGCTATTAATTTTATTACAACAATTATAAATATACGACCATTATCTATGAGATTAGAAATTATGTCTTTATTTTCTTGATCTGTGTTATTAACTGTCATTTTACTTCTATTGTCTTTACCTGTTTTAGCGGGAGCTATTACTATACTTCTGACAGATCGAAATATTAATAGATCATTTTTTGACCCAATGGGAGGGGGAGACCCTATTTTATTCCAACATTTATTT
Arth3b_GrM_A_154_Protura    CCGAATAAATAATTTGAGGTTTTGACTTCTTCCTCCTTCATTATTCTTATTAGTGTCAAGTTCAATTGTAGAGGCAGGGGCAGGGACAGGGTGAACAGTTTACCCTCCTTTATCTAGAAATATTTCTCATATAGGAGGCTCTGTAGATTTAGCAATTTTTTCTTTACATTTAGCTGGTGCATCTTCAATTTTGGGGGCCATTAATTTTATTACTACTATTATAAATATACGCCCATTAAGAATAAAAATAGAAGTTATATCTTTATTTTCTTGGTCAGTTTTATTAACTGTAATTTTATTACTTTTGTCTTTGCCTGTATTAGCCGGAGCTATCACAATACTTTTAACTGACCGCAATATTAATAGATCTTTTTTTGATCCTATAGGAGGGGGAGACCCTATTTTATTCCAGCATTTATTT
Arth3b_GrM_B_378_Protura    CCGAATAAATAATTTGAGGTTTTGACTTCTTCCTCCTTCATTATTCTTATTAGTGTCAAGTTCAATTGTAGAGGCAGGGGCAGGGACAGGGTGAACAGTTTACCCTCCTTTATCTAGAAATATTTCTCATATAGGAGGCTCTGTAGATTTAGCAATTTTTTCTTTACATTTAGCTGGTGCATCTTCAATTTTGGGGGCCATTAATTTTATTACTACTATTATAAATATACGCCCATTAAGAATAAAAATAGAAGTTATATCTTTATTTTCTTGGTCAGTTTTATTAACTGTAATTTTATTACTTTTGTCTTTGCCTGTATTAGCCGGAGCTATCACAATACTTTTAACTGACCGCAATATTAATAGATCTTTTTTTGATCCTATAGGAGGGGGAGACCCTATTTTATTCCAGCATTTATTT
Arth3b_GrM_A_156_Protura    TCGAATAAATAATTTAAGATTTTGACTTCTTCCTCCTTCATTATTTTTACTAGTATCAAGTTCAATTGTAGAGGCAGGAGCAGGGACAGGATGAACAGTTTATCCACCTTTATCTAGAAATATTTCTCATATAGGTGGTTCTGTAGACTTGGCAATTTTTTCTCTTCATTTAGCTGGTGCATCTTCAATTCTAGGGGCTATTAATTTTATTACTACTATTATAAATATACGTCCATTAAGAATAAAAATAGAAATTATATCTTTATTTTCTTGATCAGTTTTATTAACTGTAATTTTATTATTGTTATCCTTACCTGTATTAGCTGGAGCCATTACAATACTTTTAACTGATCGTAACATTAATAGATCTTTTTTTGACCCCATAGGAGGTGGGGACCCTATTTTATTTCAACATTTATTT
Arth3b_HKnb_A_250_Protura   TCGTATGAATAATTTAAGATTTTGACTTCTTCCTCCTTCATTATTTTTATTAGTATCAAGGTCTGTAGTAGAAGCTGGCGCAGGAACAGGATGGACCGTTTATCCTCCTTTATCTAGAAATATTTCTCACATAGGCGGATCTGTGGATTTAGCTATTTTTTCTTTACATTTAGCTGGGGCTTCTTCTATTTTAGGGGCTATTAATTTTATTACTACAATTATAAACATGCGGCCTTTAGCTATAAAAATAGAAATTATGTCTTTATTTTCATGATCTGTTTTATTAACTGTAATTTTACTTCTTTTGTCTCTTCCTGTCTTAGCTGGTGCAATTACTATACTGTTGACAGACCGTAATATTAATAGTTCTTTTTTCGATCCAATAGGAGGCGGAGACCCCATTCTATTTCAGCATTTATTT
Arth3b_RHB_A_202_Protura    TCGTATGAATAATTTAAGATTTTGGTTGCTTCCTCCTTCATTATTATTGTTAGTATCAAGCTCTATCGTTGAGGCTGGTGCAGGAACAGGGTGAACTGTTTACCCCCCTTTATCGAGAAATGCTTCACATATGGGAGGGTCAGTAGACTTAGCAATTTTCTCACTACATTTAGCTGGTGCCTCTTCTATTTTGGGGGCTATTAATTTTATTACTACTATTATAAACATACGTCCTATTTCTATAAAAATAGAGGTTATATCTTTATTTTCTTGGTCTGTATTATTGACAGTTATTCTTTTATTATTATCTTTACCTGTTTTAGCTGGTGCAATTACTATATTATTGACAGATCGCAATATTAATAGATCTTTTTTTGACCCTATAGGCGGTGGCGATCCTATTTTATTTCAGCATTTATTT
Arth3b_RHB_A_203_Protura    TCGTATGAATAATTTAAGATTTTGGTTGCTTCCTCCTTCATTATTATTGTTAGTATCAAGCTCTATCGTTGAGGCTGGTGCAGGAACAGGGTGAACTGTTTACCCCCCTTTATCGAGAAATGCTTCACATATGGGAGGGTCAGTAGACTTAGCAATTTTCTCACTACATTTAGCTGGTGCCTCTTCTATTTTGGGGGCTATTAATTTTATTACTACTATTATAAACATACGTCCTATTTCTATAAAAATAGAGGTTATATCTTTATTTTCTTGGTCTGTATTATTGACAGTTATTCTTTTATTATTATCTTTACCTGTTTTAGCTGGTGCAATTACTATATTATTGACAGATCGCAATATTAATAGATCTTTTTTTGACCCTATAGGCGGTGGCGATCCTATTTTATTTCAGCATTTATTT
Arth3b_RHK_A_493_Protura    CCGAATAAATAACTTAAGGTTTTGACTTCTTCCCCCTTCATTATTATTATTGGTCTCTAGGTCTATTGTAGAAGCAGGGGCGGGAACAGGATGAACAGTTTACCCTCCTTTATCAAGAAATATTTCTCATATAGGGGGGTCAGTAGATTTAGCTATTTTTTCATTGCATTTAGCTGGGGCATCTTCAATTTTAGGGGCTATTAATTTTATTACTACTATTATAAATATACGTCCTTTGTCTATAAAATTAGAAGTTATATCCTTATTTTCTTGGTCTGTGCTACTTACAGTTATTTTGTTATTATTATCGTTACCTGTTTTAGCTGGGGCAATTACAATGTTATTAACAGACCGCAATATTAATAGTTCTTTTTTCGACCCCATAGGAGGGGGGGACCCTATTTTATTTCAACATTTGTTT
Arth3b_CK_A_248_Protura     TCGAATAAATAATTTAAGATTTTGACTTCTTCCTCCATCTTTACTTCTTTTGGTTTCTAGTTCAATTGTAGAGGCCGGAGCAGGGACAGGATGAACAGTGTACCCGCCTTTGTCTAGCAATATTTCTCATATGGGGGGGTCTGTTGACTTGGCTATTTTTTCACTGCATTTAGCAGGGGCCTCTTCAATCTTAGGGGCAATTAATTTTATTACTACTATTATAAATATGCGGCCACTATCTATAAAAATAGAAGTTATATCTTTGTTTTCTTGGTCGGTATTATTAACTGTTATTTTACTTTTATTGTCTTTGCCTGTTTTAGCTGGTGCGATCACAATGTTATTGACCGATCGAAATATTAATAGCTCTTTTTTTGACCCAATAGGAGGTGGAGATCCTATTTTGTTTCAGCACTTATTT
Arth3b_CK_A_250_Protura     TCGAATAAATAATTTAAGATTTTGACTTCTTCCTCCATCTTTACTTCTTTTGGTTTCTAGTTCAATTGTAGAGGCCGGAGCAGGGACAGGATGAACAGTGTACCCGCCTTTGTCTAGCAATATTTCTCATATGGGGGGGTCTGTTGACTTGGCTATTTTTTCACTGCATTTAGCAGGGGCCTCTTCAATCTTAGGGGCAATTAATTTTATTACTACTATTATAAATATGCGGCCACTATCTATAAAAATAGAAGTTATATCTTTGTTTTCTTGGTCGGTATTATTAACTGTTATTTTACTTTTATTGTCTTTGCCTGTTTTAGCTGGTGCGATCACAATGTTATTGACCGATCGAAATATTAATAGCTCTTTTTTTGACCCAATAGGAGGTGGAGATCCTATTTTGTTTCAGCACTTATTT
Arth3b_CK_B_457_Protura     TCGAATAAATAATTTAAGATTTTGACTTCTTCCTCCATCTTTACTTCTTTTGGTTTCTAGTTCAATTGTAGAGGCCGGAGCAGGGACAGGATGAACAGTGTACCCGCCTTTGTCTAGCAATATTTCTCATATGGGGGGATCTGTTGATTTGGCTATTTTTTCACTGCATTTAGCAGGGGCCTCTTCAATCTTAGGGGCAATTAATTTTATTACTACTATTATAAATATGCGGCCACTATCTATAAAAATAGAAGTTATATCTTTGTTTTCTTGGTCGGTATTATTAACTGTTATTTTACTTTTATTGTCTTTGCCTGTTTTAGCTGGTGCGATCACAATGTTATTGACCGATCGAAATATTAATAGCTCTTTTTTTGACCCAATAGGAGGTGGAGATCCTATTTTGTTTCAGCACTTATTT
Arth3b_MM_B_482_Protura     TCGAATAAATAATTTAAGATTTTGACTTCTTCCTCCATCTTTACTTCTTTTGGTTTCTAGTTCAATTGTAGAAGCCGGAGCAGGGACAGGATGAACAGTGTACCCGCCTTTGTCTAGCAATATTTCTCATATGGGGGGATCTGTTGACTTGGCTATTTTTTCACTGCATTTAGCAGGGGCCTCTTCAATTTTAGGGGCAATTAATTTTATTACTACTATTATAAATATGCGACCACTATCTATAAAAATAGAAGTTATATCTTTGTTTTCTTGGTCGGTATTATTAACTGTTATTTTACTTTTATTGTCTTTGCCTGTTTTAGCTGGTGCGATCACAATGTTATTGACCGATCGAAATATTAATAGCTCTTTTTTTGACCCAATAGGAGGTGGAGATCCTATTTTGTTTCAGCACTTATTT
Arth3b_MRg_B_162_Protura    TCGAATGAATAACTTAAGTTTTTGACTTCTTCCTCCTTCTTTACTCCTTTTAGTGTCGAGGTCAATAGTAGAAGCTGGGGCTGGGACAGGCTGAACAGTTTACCCCCCTTTATCTAGAAATTTATCTCATGGAGGAGGGTCTGTAGACCTAGCTATTTTTTCATTGCACTTGGCAGGGGCTTCTTCTATTTTAGGTGCAATTAATTTTATTACAACTATTATAAATATACGACCTATTTCTATAAAAATAGAAAGTATGTCTTTATTTTCTTGATCTGTGTTATTAACTGTAATTTTACTTCTTTTATCCCTTCCTGTTTTAGCAGGTGCAATTACTATATTACTAACAGATCGAAATATTAATAGATCTTTTTTTGATCCTATGGGAGGTGGGGATCCTATTTTATTCCAGCATTTATTT
Arth3b_MRg_B_444_Protura    TCGAATAAATAATTTAAGATTTTGACTTCTTCCTCCTTCATTATTACTTTTAGTTTCAAGCTCAATAGTTGAAGCTGGGGCAGGAACAGGTTGAACAGTGTACCCTCCTTTATCTAGAAATGTTTCTCATGCTGGGGGGTCTGTTGACCTGGCTATCTTTTCACTTCATTTAGCCGGTGCTTCTTCTATTTTGGGGGCAATTAATTTTATTACTACTATTATAAACATACGACCTCTTTCTATGAAAATAGAAATAATATCTTTATTTTCTTGGTCTGTGCTATTAACTGTTATTTTACTTCTTTTATCTCTTCCTGTTTTAGCGGGGGCCATTACAATGTTACTAACAGATCGAAATATTAATAGTTCCTTTTTTGACCCTATGGGAGGCGGGGACCCTATCCTATTCCAGCATTTGTTT
Arth3b_RB_B_350_Protura     ACGCTTAAATAATTTAAGATTTTGGCTTCTTCCTCCTTCATTATTACTTTTAATCTCAAGGTCAGTAGTAGAGTCAGGGGCAGGGACAGGGTGAACAGTCTATCCTCCCTTATCTAGAAATATCTCGCATATAGGAAGATCTGTTGATCTAGCTATTTTTTCTTTACATTTAGCGGGGGCTTCTTCAATTTTAGGTGCTATCAATTTTATTACTACTATTATAAATATACGACCAATTTCTATAAGATTAGAAGTAATATCATTGTTTTCCTGATCCGTGCTTTTGACTGTTATTTTACTTTTATTATCGTTGCCTGTTTTAGCAGGTGCGATTACTATATTATTGACAGATCGAAATATTAATAGCTCTTTTTTTGACCCTATAGGAGGAGGGGACCCAATTTTATTTCAGCATCTATTT
Arth3b_RB_B_353_Protura     ACGCTTAAATAATTTAAGATTTTGGCTTCTTCCTCCTTCATTATTACTTTTAATCTCAAGGTCAGTAGTAGAGTCAGGGGCAGGGACAGGGTGAACAGTCTATCCTCCCTTATCTAGAAATATCTCGCATATAGGAAGATCTGTTGATCTAGCTATTTTTTCTTTACATTTAGCGGGGGCTTCTTCAATTTTAGGTGCTATCAATTTTATTACTACTATTATAAATATACGACCAATTTCTATAAGATTAGAAGTAATATCATTGTTTTCCTGATCCGTGCTTTTGACTGTTATTTTACTTTTATTATCGTTGCCTGTTTTAGCAGGTGCGATTACTATATTATTGACAGATCGAAATATTAATAGCTCTTTTTTTGACCCTATAGGAGGAGGGGACCCAATTTTATTTCAGCATCTATTT
Arth3b_BBld_B_557_Protura   CCGGATAAATAATCTCAGATTTTGGCTTCTTCCTCCTTCTTTATTATTGCTAATTTCAAGCTCTATAGTTGAATCAGGGGCTGGAACTGGGTGAACAGTGTACCCTCCTTTATCAAGAAACTTATCTCACTTAGGTGGTTCAGTAGATTTAGCTATTTTTTCTCTACATTTAGCTGGGGCTTCTTCAATTTTGGGTGCTATCAATTTTATTACTACTATTTTAAATATACGTCCTTTATCTATAAAATTAGAGATTATACCTCTATTTGTCTGATCTGTCTTGTTAACTGTAATTTTATTATTGCTGTCTTTGCCTGTTTTAGCAGGAGCAATTACAATATTATTAACAGATCGAAATATTAATAGATCTTTTTTTGACCCTATAGGAGGAGGCGACCCTATTTTATTTCAACATTTATTT
Arth3b_Sass_A_189_Protura   TCGAATAAATAACTTAAGATTTTGATTACTTCCTCCTTCTTTACTTTTACTAATCTCAAGATCAATTGTAGAGTCAGGGGCGGGAACCGGGTGAACAGTATATCCTCCTTTATCAAGAAACTTGTCCCATTTAGGAAGGTCAGTAGATTTAGCTATTTTTTCTCTTCATTTAGCGGGGGCCTCGTCAATTTTAGGGGCTATTAATTTTATTACTACTATCATAAATATACGTCCTCTGTCTATAAGTCTTGAGATTATGCCTTTATTTGTTTGATCTGTTTTATTAACTGTAATTTTATTATTATTATCTTTACCAGTTTTAGCAGGAGCGATTACAATATTATTGACAGATCGAAATATTAATAGGTCTTTTTTTGACCCGATAGGAGGAGGAGATCCTATTTTATTTCAACATTTATTT
Arth3b_CD_A_206_Protura     TCGCATAAATAATTTGAGTTTTTGATTACTACCTCCTTCATTAATATTATTAGTATCAAGTTCTATTGTTGAATCTGGGGCTGGAACTGGATGGACTGTATATCCTCCTTTGTCTAGGAATTTATCTCATATAGGTGGGTCTGTAGACTTAGCAATTTTTTCATTACATTTAGCAGGAGCTTCGTCAATTTTAGGGGCTATTAATTTTATTACGACAATTATAAATATGCGACCTTTATCTATAAGATTAGAAATTATACCTTTATTTCCATGATCAGTTTTATTAACAGTAATTTTATTATTACTTTCTTTACCTGTTTTAGCTGGAGCTATTACTATACTTTTAACAGATCGAAACATTAATAGATCTTTTTTTGATCCCATGGGAGGAGGAGATCCTATTTTATTCCAGCATTTATTT
Arth3b_MK_B_388_Protura     TCGAATAAATAATTTAAGATTCTGGTTACTACCTCCTTCATTATTTTTATTAGTATCAAGGTCTATTGTTGAATCTGGGGCTGGAACTGGATGAACCGTTTACCCTCCTCTTTCTAGAAATTTGTCACATATAGGAGGTTCTGTAGATTTAGCTATTTTTTCATTACATTTAGCAGGGGCTTCATCAATTTTAGGTGCTATTAATTTTATTACAACAATTATAAATATACGACCTTTATTTATAAGATTAGAGATTATGCCTTTGTTTCCTTGGTCAGTTCTACTAACAGTAATTTTATTATTGTTATCTTTACCTGTATTAGCTGGGGCTATCACTATATTATTAACAGATCGAAATATCAACAGATCTTTTTTTGATCCTATGGGAGGAGGAGATCCCGTTTTGTTTCAGCATTTATTT
Arth3b_GrM_A_155_Protura    TCGTATAAACAATTTAAGATTTTGACTTTTACCTCCTTCATTGGTATTATTAGTCTCAAGATCATTAGTAGAATCTGGTGCAGGTACTGGATGAACAGTTTACCCTCCTTTATCCAGAAATTTATCTCACATAGGAGGGTCTGTAGACTTAGCTATTTTTTCATTACACTTAGCAGGAGCTTCTTCTATTTTAGGGGCTATTAATTTTATTACCACAATTATAAATATACGACCTTTAATAATAAAAATAGATGTCATACCATTATTTCCTTGGTCTGTTTTATTAACAGTAATTTTATTATTATTATCTTTACCAGTTTTAGCAGGAGCTATTACAATACTGTTAACAGATCGAAATATTAACAGTTCTTTTTTTGACCCAATAGGAGGGGGAGATCCTATCCTTTTTCAACATTTATTT
Arth3b_GrM_A_157_Protura    TCGAATAAATAATTTAAGATTTTGACTTTTGCCTCCTTCATTAGTACTATTAGTGTCAAGATCATTAGTAGAGTCTGGGGCAGGTACTGGATGAACAGTTTATCCTCCTTTATCTAGAAATTTATCCCATATAGGGGGGTCTGTAGACTTGGCTATTTTTTCTTTACATTTAGCAGGAGCTTCTTCTATTCTAGGAGCTATTAATTTTATTACTACGATTATAAATATACGACCTTTAATAATAAAAATAGATGTTATGCCATTATTTCCTTGGTCTGTTTTATTGACAGTAATTTTATTATTACTATCTTTACCGGTTTTAGCAGGAGCTATTACAATATTATTAACAGATCGAAATATTAACAGTTCTTTTTTCGATCCAATAGGGGGAGGAGATCCTATTCTTTTTCAACATTTATTT
Arth3b_HKnb_A_248_Protura   TCGTATAAATAATTTAAGGTTTTGGCTTCTGCCCCCTTCGTTATTGTTGTTAGTTTTAAGATCAATTGTAGAGTCAGGAGTTGGTACGGGGTGAACAGTTTATCCTCCTTTATCTAGAAATATAGCTCACATAGGAGGTTCTGTTGATTTAGCTATTTTTTCCCTACATTTAGCAGGAGCTTCTTCAATTTTAGGGGCTATTAACTTTATTACTACTATTATAAATATACGTCCTTTATTAATAAAATTAGAAGTTATACCTTTATTTCCGTGGTCTGTTTTTTTAACAGTTATTTTATTATTATTATCTTTACCTGTCTTAGCAGGAGCTATTACTATGCTTTTAACAGATCGAAATATCAATAGATCTTTTTTTGATCCTATAGGGGGAGGGGACCCTATTCTTTTTCAGCATTTATTT
Arth3b_HKnb_A_249_Protura   TCGTATAAATAATTTAAGATTTTGGCTTTTACCTCCTTCTTTGCTTTTATTAGTATCAAGATCTATTGTAGAGTCAGGGGCGGGGACAGGATGAACAGTATACCCTCCATTATCTAGAAATCTATCTCATATAGGAGGATCGGTAGATTTAGCTATTTTTTCTCTTCATTTGGCTGGGGCTTCTTCTATCTTAGGGGCTATTAATTTTATTACTACTATTATAAATATACGTCCTTTATTAATAAAATTAGAAATTATGCCTTTATTTCCTTGGTCTGTGTTATTAACAGTAATTTTATTATTATTATCTCTTCCTGTTTTAGCAGGAGCTATCACTATATTATTGACCGATCGAAATATTAATAGATCTTTTTTTGATCCTATAGGAGGAGGGGACCCTATTTTATTTCAGCATTTATTT
Arth3b_MRg_B_443_Protura    TCGGATAAATAACCTAAGATTTTGACTTCTTCCTCCTTCTTTATTATTATTAGTTTCAGGGTCTATAGTAGAATCTGGAGCAGGAACAGGATGAACAGTGTATCCGCCTCTTTCTAGAAACTTATTTCATGCTAGAGGCTCTGTAGATTTAGCTATTTTTTCATTACACTTAGCAGGTGCTTCTTCTATCTTGGGGGCAATTAATTTTATTTCTACTATTATAAATATACGTCCCTTGTCTATAAAAATAGAAATCATACCTTTATTTCCTTGATCAGTTTTATTAACAGTAATTTTGCTTCTTTTGTCTTTGCCTGTTTTAGCAGGAGCTATTACTATATTATTGACAGACCGGAATATTAATAGTTCTTTTTTTGATCCCATGGGAGGAGGGGACCCTATTCTTTTTCAGCATTTATTT
Arth3b_WT_A_151_Protura     TCGGATAAATAACCTAAGATTTTGACTTCTTCCTCCTTCTTTATTATTATTAGTTTCAAGGTCTATAGTAGAATCTGGAGCAGGAACAGGATGAACAGTGTATCCGCCTCTTTCTAGAAACTTATTTCATGCTAGAGGCTCTGTAGATTTAGCTATTTTTTCATTACACTTAGCAGGTGCTTCTTCTATCTTGGGGGCAATTAATTTTATTTCTACTATTATAAATATACGTCCCTTGTCTATAAAAATAGAAATCATACCTTTATTTCCTTGATCAGTTTTATTAACAGTAATTTTGCTTCTTTTGTCTTTGCCTGTTTTAGCAGGAGCTATTACTATATTATTGACAGACCGGAATATTAATAGTTCTTTTTTTGATCCCATGGGAGGAGGGGACCCTATTCTTTTTCAGCATTTATTT
Arth3b_WT_A_152_Protura     TCGGATAAATAACCTAAGATTTTGACTTCTTCCTCCTTCTTTATTATTATTAGTTTCAAGGTCTATAGTAGAATCTGGAGCAGGAACAGGATGAACAGTGTATCCGCCTCTTTCTAGAAACTTATTTCATGCTAGAGGCTCTGTAGATTTAGCTATTTTTTCATTACACTTAGCAGGTGCTTCTTCTATCTTGGGGGCAATTAATTTTATTTCTACTATTATAAATATACGTCCCTTGTCTATAAAAATAGAAATCATACCTTTATTTCCTTGATCAGTTTTATTAACAGTAATTTTGCTTCTTTTGTCTTTGCCTGTTTTAGCAGGAGCTATTACTATATTATTGACAGACCGGAATATTAATAGTTCTTTTTTTGATCCCATGGGAGGAGGGGACCCTATTCTTTTTCAGCATTTATTT
Arth3b_WT_A_153_Protura     TCGAATAAATAATTTGAGATTTTGATTATTACCTCCATCTTTATTTTTGCTAGTCTCCAGATCTATTGTCGAAGCTGGAGCAGGAACAGGGTGAACAGTGTACCCTCCTTTATCAAGTAATATCTCTCATATAGGAAGATCTGTTGATTTGGCTATTTTTTCCTTACATTTGGCTGGTGCATCTTCTATTTTAGGTGCAATTAACTTTATTACAACTATTTTAAATATACGACCAAATATAATAAAGTTAGAAGTCATGTCTTTATTTCCTTGATCTGTACTATTAACTGTAATTTTATTATTACTATCCTTGCCTGTCTTAGCAGGTGCTATTACGATATTACTAACAGACCGGAATATTAATAGATCTTTTTTTGATCCTATAGGAGGAGGAGACCCAATTTTATTTCAGCATCTTTTT
Arth3b_BBK_A_051_Protura    TCGAATAAATAATCTAAGATTTTGATTACTCCCTCCTTCATTGTTGCTTCTTCTTTCTAGAAGATTAGTAGAAGCAGGGGTTGGTACTGGGTGGACAGTGTATCCTCCTTTATCGGCAAACCTAGCACATGTAGGGGCGTCTGTGGATTTGTCTATTTTTTCGTTACATTTAGCAGGGGCTTCTTCTATTTTAGGGGCTGTAAATTTTATTACTACAATTCTTAATATGCGCCCGTATAAAATAACTTTAGAGAAAATACCTTTATTTTCATGGTCTGTTTTAATTACTGCTATTTTACTTTTATTATCTTTACCTGTGTTAGCCGGGGCTATTACTATATTGTTAACAGATCGAAATATTAATACTTCTTTTTTTGATCCTATGGGGGGAGGAGACCCTATCTTATTTCAGCACTTATTT
Arth3b_CD_B_493_Protura     TCGAATAAATAATTTAAGATTTTGACTTCTACCTCCTTCGTTATTATTATTATTATCAAGAAGACTTGTTGAAGCAGGGGTTGGTACTGGGTGGACAGTTTACCCTCCCTTATCGGCCAATTTGGCTCATGTTGGGGCTTCTGTAGATTTATCGATTTTTTCTTTACACTTGGCAGGTGCGTCTTCTATTTTAGGGGCAGTTAATTTTATTACTACTATTTTTAATATACGATCTTTCAAAATATCTTTAGATAAAATATCTTTATTTGTTTGGTCAGTACTTATTACTGCTATCTTACTTTTACTTTCTCTCCCAGTATTGGCAGGGGCTATCACAATGCTTCTAACAGATCGTAATATTAATACATCTTTTTTTGACCCAATAGGGGGGGGGGACCCTATTTTATTTCAACATTTATTT
Arth3b_BrK_B_420_Protura    TCGGATAAATAACCTTAGATTCTGATTACTCCCTCCTTCTTTAGTTTTATTATTATTAAGGAGGTTAATTGAGGCAGGGGTAGGCACAGGGTGAACAGTATACCCTCCTTTATCTGCAAATTTAGCTCACGTTGGGGCTTCTGTTGATCTTTCTATCTTTTCTTTGCATTTAGCCGGAGCATCCTCTATTCTCGGGGCTGTTAATTTTATTACTACTATTTTAAATATACGACCGATTAAAATGGGCCTAGATAAAATACCATTATTTGTATGGTCGGTTTTAATTACTGCTATTTTATTATTATTGTCTTTGCCTGTTTTAGCCGGGGCCATCACAATATTATTAACAGACCGAAATGTTAATACTTCTTTTTTTGACCCGACAGGAGGGGGAGACCCTGTTTTATTCCAGCATTTATTT
Arth4_TsqB_A_108_Protura    TCGAATAAATAACTTAAGATTTTGGCTTTTGCCCCCTTCTTTGTTTTTATTAGTATCTAGATCTATTGTAGAGTCAGGAGCTGGGACAGGATGAACAGTATACCCTCCATTATCTAGTAACTTATCTCATATAGGGGGCTCAGTAGATTTAGCTATTTTTTCTCTTCATTTGGCGGGTGCATCTTCTATTTTAGGGGCTATCAATTTTATCACTACTATTATAAATATACGTCCTTTATTAATAAAACTAGAAATTATATCTTTATTTCCTTGATCTGTGTTATTAACAGTAATTTTATTATTACTATCCTTGCCTGTTTTAGCTGGAGCTATTACTATGTTATTAACTGATCGAAATATTAACAGGTCTTTTTTTGATCCCATAGGAGGCGGAGACCCTATTTTATTCCAGCATTTATTT
Arth4_TsqB_A_112_Protura    TCGAATAAATAACTTAAGATTTTGGCTTTTGCCCCCTTCTTTGTTTTTATTAGTATCTAGATCTATTGTAGAGTCAGGAGCTGGGACAGGATGAACAGTATACCCTCCATTATCTAGTAACTTATCTCATATAGGGGGCTCAGTAGATTTAGCTATTTTTTCTCTTCATTTGGCGGGTGCATCTTCTATTTTAGGGGCTATCAATTTTATCACTACTATTATAAATATACGTCCTTTATTAATAAAACTAGAAATTATATCTTTATTTCCTTGATCTGTGTTATTAACAGTAATTTTATTATTACTATCCTTGCCTGTTTTAGCTGGAGCTATTACTATGTTATTAACTGATCGAAATATTAACAGGTCTTTTTTTGATCCCATAGGAGGCGGAGACCCTATTTTATTCCAGCATTTATTT
Arth4_TsqB_A_107_Protura    TCGAATAAATAACTTAAGATTTTGGCTTTTGCCCCCTTCTTTGTTTTTATTAGTATCTAGATCTATTGTAGAGTCAGGAGCTGGGACAGGATGAACAGTATACCCTCCATTATCTAGTAACTTATCTCATATAGGGGGCTCAGTAGATTTAGCTATTTTTTCTCTTCATTTGGCGGGTGCATCTTCTATTTTAGGGGCTATCAATTTTATCACTACTATTATAAATATACGTCCTTTATTAATAAAACTAGAAATTATATCTTTATTTCCTTGATCTGTGTTATTAACAGTAATTTTATTATTACTATCCTTGCCTGTTTTAGCTGGAGCTATTACTATGTTATTAACTGATCGAAATATTAACAGGTCTTTTTTTGATCCCATAGGAGGCGGAGACCCTATTTTATTCCAGCATTTATTT
Arth4_TsqB_A_109_Protura    TCGAATAAATAACTTAAGATTTTGGCTTTTGCCCCCTTCTTTGTTTTTATTAGTATCTAGATCTATTGTAGAGTCAGGAGCTGGGACAGGATGAACAGTATACCCTCCATTATCTAGTAACTTATCTCATATAGGGGGCTCAGTAGATTTAGCTATTTTTTCTCTTCATTTGGCGGGTGCATCTTCTATTTTAGGGGCTATCAATTTTATCACTACTATTATAAATATACGTCCTTTATTAATAAAACTAGAAATTATATCTTTATTTCCTTGATCTGTGTTATTAACAGTAATTTTATTATTACTATCCTTGCCTGTTTTAGCTGGAGCTATTACTATGTTATTAACTGATCGAAATATTAACAGGTCTTTTTTTGATCCCATAGGAGGCGGAGACCCTATTTTATTCCAGCATTTATTT
Arth4_TsqB_B_457_Protura    TCGAATAAATAACTTAAGATTTTGGCTTTTGCCCCCTTCTTTGTTTTTATTAGTATCTAGATCTATTGTAGAGTCAGGAGCTGGGACAGGATGAACAGTATACCCTCCATTATCTAGTAACTTATCTCATATAGGGGGCTCAGTAGATTTAGCTATTTTTTCTCTTCATTTGGCGGGTGCATCTTCTATTTTAGGGGCTATCAATTTTATCACTACTATTATAAATATACGTCCTTTATTAATAAAACTAGAAATTATATCTTTATTTCCTTGATCTGTGTTATTAACAGTAATTTTATTATTACTATCCTTGCCTGTTTTAGCTGGAGCTATTACTATGTTATTAACTGATCGAAATATTAACAGGTCTTTTTTTGATCCCATAGGAGGCGGAGACCCTATTTTATTCCAGCATTTATTT
Arth4_TsqB_A_110_Protura    TCGTATAAATAACTTAAGATTTTGACTTTTACCTCCTTCTTTGTTACTATTAGTTTTAAGGTCAGTTGTAGAGTCAGGGGCTGGGACGGGGTGGACTGTCTATCCTCCTTTATCAAGAAACATCTCTCACATAGGAGGTTCTGTAGATTTAGCTATTTTTTCTCTTCATTTAGCAGGGGCTTCTTCTATCTTAGGGGCAATTAATTTTATCACGACTATTATAAATATACGTCCTTTATTAATAAAAATAGAAGTTATACCTTTATTCCCTTGGTCTGTTTTTTTAACGGTTATTTTATTATTGTTGTCTTTACCTGTATTAGCAGGTGCTATTACTATACTTTTAACAGACCGAAACATTAACAGGTCTTTTTTTGATCCAATAGGGGGAGGGGACCCAATTCTTTTTCAACATTTATTT
Arth4_NT_A_178_Protura      TCGAATAAATAATTTAAGATTTTGACTTTTGCCCCCTTCATTAGTATTATTAGTGTCAAGATCATTAGTAGAGTCTGGGGCAGGCACTGGATGAACAGTTTATCCCCCTTTATCTAGAAATTTGTCTCACATAGGAGGGTCTGTAGACTTAGCTATTTTTTCTTTACATTTAGCAGGAGCTTCTTCTATTCTAGGGGCTATTAATTTTATTACCACGATTATAAATATACGACCTTTAATAATAAAAATAGATGTTATGCCATTATTTCCTTGGTCTGTTTTATTGACAGTAATTTTATTATTATTATCTTTACCAGTTTTAGCAGGAGCTATTACAATATTATTAACAGATCGAAATATTAACAGTTCTTTTTTTGACCCAATAGGGGGAGGGGATCCTATTCTTTTTCAACATTTATTT
Arth4_NT_A_181_Protura      TCGAATAAATAATTTAAGATTTTGACTTTTGCCCCCTTCATTAGTATTATTAGTGTCAAGATCATTAGTAGAGTCTGGGGCAGGTACTGGATGAACAGTTTACCCCCCTTTGTCTAGAAATTTGTCTCACATAGGAGGGTCTGTAGACTTAGCTATTTTTTCTTTACATTTAGCAGGAGCTTCTTCTATTCTAGGGGCTATTAATTTTATTACCACGATTATAAATATACGACCTTTAATAATAAAAATAGATGTTATGCCATTATTTCCTTGGTCTGTTTTATTAACAGTAATTTTATTATTATTATCTTTACCAGTTTTAGCAGGAGCTATTACAATATTATTAACAGATCGAAATATTAACAGTTCTTTTTTTGATCCAATAGGGGGAGGGGACCCTATTCTTTTTCAACATTTATTT
Arth4_DBS_B_433_Protura     TCGAATAAATAATTTAAGATTTTGACTTTTGCCTCCTTCATTAGTATTATTAGTATCAAGATCATTAGTAGAGTCTGGGGCAGGTACTGGGTGAACAGTTTATCCTCCTTTATCTAGAAATTTATCCCACATAGGAGGTTCTGTAGACTTAGCTATTTTTTCTTTACATTTAGCAGGAGCTTCTTCTATTCTAGGAGCTATTAATTTTATTACTACGATTATAAATATACGACCTTTAATAATAAAAATAGATGTTATGCCATTATTTCCTTGATCTGTTTTATTAACAGTAATTTTATTGCTATTATCTTTACCGGTTTTAGCAGGAGCTATTACAATATTATTAACAGATCGAAATATTAACAGTTCTTTTTTTGACCCAATAGGGGGAGGGGATCCTATTCTTTTTCAACATTTATTT
Arth4_CB_B_552_Protura      GCGAATGAATAATTTAAGGTTTTGACTACTTCCTCCTTCATTAATACTATTAGTATCGAGATCAATTGTAGAGGCGGGAGCAGGGACTGGTTGAACTGTATACCCACCACTATCTAGTAATATTTCTCATATAGGAGGGTCTGTTGATTTGGCCATTTTTTCTTTGCATTTGGCAGGGGCATCTTCTATTTTGGGGGCTATTAATTTTATTACCACTATTATAAATATACGGCCCATATCACTTAAATTAGAAATAATATCTTTATTTTCTTGGTCAGTATTATTAACTGTTATTTTACTTTTGTTGTCATTACCTGTTTTAGCTGGCGCGATTACTATACTATTAACTGACCGTAATATTAATAGATCCTTTTTTGACCCTATGGGCGGCGGGGACCCCATTTTGTTTCAGCATTTGTTT
Arth4_AC_B_393_Protura      ACGAATAAATAATTTAAGATTTTGGTTGCTTCCTCCTTCTTTATTTTTATTAGTTTCAAGATCAATTGTAGAGGCAGGGGCCGGCACAGGGTGAACTGTCTACCCTCCTTTATCTAGAAATATTTCTCATATAGGAGGATCTGTTGATCTAGCTATTTTTTCTTTACATTTAGCAGGGGCTTCTTCAATTTTAGGTGCTATTAATTTTATTACTTCAATTATAAATATACGGCCTATATCTATAAAATTAGAAATTATATCTTTATTTTCTTGGTCTGTTTTGTTGACTGTTATTTTGCTTTTGTTGTCTTTACCTGTTTTGGCTGGAGCGATTACTATATTATTAACAGATCGAAATATTAATAGGTCATTTTTTGACCCTATGGGAGGGGGGGACCCTATTTTATTCCAACATCTATTT
Arth4_BBK_B_435_Protura     TCGTATGAATAACTTAAGGTTCTGATTACTTCCTCCTTCATTGATTTTATTAGTCTCAAGATCCGTTGTAGAAGCAGGAGCAGGGACAGGGTGAACTGTATACCCTCCTCTATCTAGGAGAATCTCTCATTTAGGGGGGTCTGTTGATTTAGCTATTTTTTCTTTACATTTAGCTGGGGCTTCTTCAATTTTAGGGGCTATTAATTTTATTACAACAATTATAAACATACGACCTATTTCTATAAAGCTAGAAAGAATATCTTTATTTTCTTGATCTGTCCTATTAACAGTTATTTTACTTTTATTATCATTGCCTGTTTTAGCAGGGGCAATTACTATATTATTGACCGATCGAAATATTAATAGCTCTTTTTTTGACCCGATAGGAGGGGGGGATCCTATTTTATTCCAACATTTATTT
Arth4_GRB_A_492_Protura     TCGAATAAATAATTTAAGTTTCTGGCTTCTTCCTCCTTCTTTAATTTCTTTGGTTTCAAGGTCTATTGTAGAAGCAGGGGCAGGAACAGGATGAACTGTCTATCCTCCTTTATCTAGAAATATTTCGCACTTAGGAAGTTCTGTGGACCTAGCTATTTTTTCTTTACATTTAGCAGGGGCCTCTTCTATTTTAGGTGCAATTAATTTTATTACCACTATTATAAATATGCGACCTAGCTCCATAAAACTAGAAATAATATCTCTTTTTTCTTGGTCTGTTTTATTAACTGTGATTTTATTATTATTGTCTTTACCTGTGTTGGCGGGGGCTATTACAATACTTTTAACAGATCGAAATATTAATAGTTCTTTTTTTGACCCTATGGGCGGAGGAGACCCTATTTTATTTCAGCATCTATTT
Arth4_WR_A_232_Protura      TCGAATAAATAATTTAAGATTTTGGCTTCTTCCTCCTTCATTATTTCTACTGGTTTCAAGATCAATTGTAGAAGCAGGGGCCGGAACTGGATGAACAGTCTATCCTCCTTTATCTAGAAATATTTCGCATATAGGGGGGTCTGTAGACTTAGCAATTTTTTCTTTACATCTAGCTGGAGCATCTTCAATTTTAGGGGCCATTAATTTTATCACTACTATTATAAATATACGTCCACTAAGAATAAAAATAGAAATTATATCGTTATTTTCTTGGTCAGTTTTATTGACTGTAATTTTATTACTTTTATCATTACCTGTGTTGGCTGGGGCAATTACTATACTTTTAACCGACCGAAATATTAATAGATCTTTTTTTGACCCAATGGGTGGAGGGGATCCTATTTTATTTCAACACTTGTTT
Arth4_LL_A_073_Protura      TCGAATAAATAACCTAAGATTTTGGCTTCTTCCTCCTTCATTATTCTTATTAGTGTCTAGATCTGTAGTAGAAGCTGGGGCAGGGACAGGATGAACCGTGTACCCTCCTTTATCTAGAAATATTTCTCACATAGGAGGGTCGGTTGATTTAGCTATCTTTTCTCTCCATTTGGCTGGTGCTTCTTCTATTTTAGGGGCTATTAATTTTATTACCACTATTATGAACATGCGCCCTTTGTCAATAAAGATAGAAATTATATCTTTATTTTCATGATCGGTTTTATTGACAGTGATTCTACTTCTTTTATCTCTTCCCGTGTTAGCAGGTGCTATTACCATATTATTAACTGACCGTAATATTAACAGTTCTTTTTTTGATCCTATGGGAGGGGGAGATCCTATTTTATTTCAGCACTTGTTT
Arth4_RC_078_Protura        TCGAATAAATAACTTAAGATTTTGATTACTTCCTCCCTCATTGTTTTTGTTAGTCTCTAGTTCTATTGTAGAAGCTGGAGCAGGGACTGGCTGAACCGTTTACCCACCCTTGTCAAGAAACATCTCTCATATAGGAGGATCTGTAGATTTAGCCATTTTTTCTCTTCATTTAGCTGGTGCCTCTTCTATCTTGGGTGCCATTAATTTTATTACTACGATTATAAATATACGTCCATTGGCTATAAAAATAGAAATTATATCTTTATTTTCATGGTCTGTTTTATTGACTGTTATTTTACTTCTTTTGTCTCTTCCTGTATTAGCAGGGGCGATTACTATATTATTGACAGATCGTAATATTAATAGGTCTTTTTTTGACCCTATAGGAGGGGGGGATCCTATTTTATTTCAGCATTTATTT
Arth4_GRB_A_157_Protura     TCGAATAAATAATTTAAGATTTTGGCTTCTTCCTCCTTCATTGTTACTTTTAGTTTCAAGTTCAATAGTAGAGGCTGGAGCAGGGACAGGCTGAACTGTGTACCCTCCTTTGTCTAGAAATGTTTCTCATGCCGGAGGGTCTGTTGATTTAGCTATTTTCTCATTGCATTTAGCTGGGGCCTCTTCTATTTTAGGGGCAATTAATTTTATTACTACTATTATAAATATACGACCTCTTTCTATAAAAATAGAAATAATGTCCTTATTTTCATGGTCTGTATTATTAACTGTTATTCTTCTCCTTTTATCTCTTCCTGTCTTAGCAGGGGCTATTACAATATTATTGACAGATCGTAATATTAATAGTTCTTTTTTTGACCCAATAGGAGGAGGAGACCCTATTTTATTTCAACATCTATTT
Arth4_BMT_B_433_Protura     ACGTATAAATAATTTAAGATTTTGACTTTTACCCCCATCTCTTTTATTGTTAGTTTCAAGGTCTATAGTAGAGGCTGGGGCAGGAACTGGGTGAACTGTTTACCCTCCTTTATCTAGAGGAGCTTCTCATATGGGAGGCTCAGTAGATTTAGCTATCTTTTCGTTACACCTAGCAGGTGCCTCCTCCATTTTAGGGGCAATTAATTTTATTACTACTATTATAAATATACGTCCGGTGTCTATGAAAATAGAAATTATATCTTTATTTTCTTGGTCTGTTCTATTAACTGTAATTCTACTTTTATTATCTTTGCCTGTTCTTGCTGGGGCAATTACAATACTTCTGACAGACCGAAATATTAATAGTTCTTTTTTTGACCCAATAGGAGGAGGGGATCCTATTTTATTTCAACATTTGTTT
Arth4_CB_268_Protura        TCGTATGAACAATTTAAGATTTTGACTTCTTCCGCCATCTCTAATGTTATTGGTATCTAGGTCTATTGTAGAATCTGGGGCAGGAACAGGGTGAACTGTATACCCTCCCCTTTCTAGAAGGGGGTTTCATGGGGGGGGCTCTGTGGACTTAGCAATTTTTTCTTTGCATTTAGCAGGAGCTTCTTCTATTTTAGGTGCTATTAATTTTATTACTACTATTATAAATATACGACCTTTGTTAATAAGCATAGAGATTATATCTTTATTTTCTTGATCTGTACTATTAACTGTTATCTTACTTCTACTTTCTTTGCCTGTTTTAGCGGGAGCTATTACAATATTGTTAACAGATCGTAATATTAATAGATCGTTTTTTGACCCTATGGGGGGGGGAGACCCAATTCTTTTTCAACATTTATTT
Arth4_LL_B_380_Protura      TCGAATAAATAACTTAAGATTTTGGCTTCTTCCTCCTTCATTAATTTTATTATTATTAAGAAGCTTAGTAGAAGCAGGAGTCGGAACAGGGTGAACTGTTTACCCTCCATTGTCTGCAAATCTTGCTCATAGCGGCTCCTCGGTTGATCTTTCTATTTTTTCTTTACACCTAGCTGGGGCTTCTTCAATTTTGGGGGCCGTGAATTTTATTACTACAATTATAAATATACGGCCAATTAAAATGACCCTAGACAAGATGCCCTTATTTGTTTGGTCTGTTTTAATTACTGCTATTCTTCTTTTGTTATCACTACCTGTTTTGGCGGGGGCTATCACAATATTATTAACAGATCGTAATATTAATACTTCTTTTTTTGACCCTATAGGAGGGGGGGACCCTATTTTATTCCAACATCTATTC
Arth4_TsqB_B_458_Protura    TCGTATAAATAACTTAAGGTTTTGGTTTCTTGTGCCTTCTTTAAGTCTTCTTCTTTTGAGAAGTATCGTTGAGTCAGGGGTGGGGACAGGTTGGACCTTGTATCCCCCTTTGTCAGACTTAGTAGGCCACTCTAATATTTCTGTGGATATCTCTATTTTTTCTTTACATTTAGCAGGGGCCTCCTCAATTTTAGGGGCAGTAAATTTCATTACCACAATCCTGTCCATACGTCCTTTTTTTATATTTTTAATTAAGTCTCCTTTGTTTGCTTGGTCTGTTATAGTTACTGCTATTTTATTACTTTTATCTTTGCCTGTATTAGCCGCTGCTATCACAATACTTTTAACGGATCGTAATTTGTGTTCATCTTTTTTTAATCCTGCTGGAGGGGGAGACCCTATTTTATTTCAACATTTATTT
Arth4_TsqB_B_459_Protura    TCGTATAAATAACTTAAGGTTTTGGTTTCTTGTGCCTTCTTTAAGTCTTCTTCTTTTGAGAAGTATCGTTGAGTCAGGGGTGGGGACAGGTTGGACCTTGTATCCCCCTTTGTCAGACTTAGTAGGCCACTCTAATATTTCTGTGGATATCTCTATTTTTTCTTTACATTTAGCAGGGGCCTCCTCAATTTTAGGGGCAGTAAATTTCATTACCACAATCCTGTCCATACGTCCTTTTTTTATATTTTTAATTAAGTCTCCTTTGTTTGCTTGGTCTGTTATAGTTACTGCTATTTTATTACTTTTATCTTTGCCTGTATTAGCCGCTGCTATCACAATACTTTTAACGGATCGTAATTTGTGTTCATCTTTTTTTAATCCTGCTGGAGGGGGAGACCCTATTTTATTTCAACATTTATTT
Arth4_CrB_B_445_Protura     TCGAATAAATAACTTAAGATTTTGACTTCTTATTCCTTCTTTAAGCCTTCTTTTACTAAGAAGTATAATTGAGTCGGGGGTAGGTACCGGTTGGACTATTTACCCCCCTTTATCCGACTTAGTGGGTCACTCTAGCTTTTCTGTAGATGCGTCTATTTTTTCCTTACATTTGGCAGGAGCTTCTTCAATCTTGGGTGCAGTAAATTTTATTACAACAGTACTTTCTATACGCCCCCATTTTATATTTTTAATTAAAGCTCCTTTATTTTCTTGGTCTGTTATAATTACTGCGATTTTACTTTTACTGTCTTTACCTGTGCTAGCAGCTGCGATTACCATATTATTAACAGACCGTAATTTATGCTCCTCTTTCTTTAACCCTGCTGGAGGAGGGGACCCAATTTTATTTCAGCACTTATTT
Arth4_RC_077_Protura        TCGTATAAATAACTTAAGCTTCTGGCTTTTACCTCCCTCTTTATTTATACTACTTTTAAGAAGCATTGTAGAATCTGGGGTCGGAACAGGATGAACAATATATCCTCCCTTGTCCGATTTAGTAGGTCACTCCAGAAGATCTGTAGATATGTCAATCTTTTCCCTCCATCTAGCAGGAGCATCCTCTATCTTAGGAGCTGTGAACTTCATCACTACAGTAATTTCCATACGACCTATAATAATGTCTTTGATTAAAATTCCTTTATTTTCTTGGTCTGTTATAGTCACCGCTACGCTATTACTTTTATCCCTTCCCGTACTAGCTGCAGCTATTACAATATTATTAACAGATCGTAATTTAAACTCATCTTTTTTTAGTCCTTCTGGAGGAGGAGATCCTGTTTTATTCCAACATTTATTT
Arth4_RC_A_507_Protura      TCGTATAAATAACTTAAGCTTCTGGCTTTTACCCCCCTCTTTATTTATACTACTTTTAAGAAGCATTGTAGAATCTGGGGTCGGAACAGGATGAACAATATATCCTCCCTTGTCCGATTTAGTAGGTCATTCCAGAAGATCTGTAGATATGTCAATCTTTTCCCTCCATCTAGCAGGAGCATCCTCTATCTTAGGGGCTGTGAACTTCATCACTACAGTAATTTCCATGCGACCTATAATAATGTCTTTGATTAAAATTCCTTTATTTTCTTGGTCTGTTATAGTCACCGCTACGCTATTACTTTTATCCCTTCCCGTACTAGCTGCAGCTATTACAATATTATTAACAGATCGTAATTTAAACTCATCTTTTTTTAGTCCTTCTGGAGGAGGAGATCCTGTTTTATTTCAACATTTATTT
Arth4_RC_A_506_Protura      TCGTATAAATAACTTAAGCTTCTGGCTTTTACCCCTCTCTTTATTTATACTACTTTTAAGAAGCATTGTAGAATCTGGGGTCGGAACAGGATGAACAATATATCCTCCCTTGTCCGATTTAGTAGGTCATTCCAGAAGATCTGTAGATATGTCAATCTTTTCCCTCCATCTAGCAGGAGCATCCTCTATCTTAGGGGCTGTGAACTTCATCACTACAGTAATTTCCATGCGACCTATAATAATGTCTTTGATTAAAATTCCTTTATTTTCTTGGTCTGTTATAGTCACCGCTACGCTATTACTTTTATCCCTTCCCGTACTAGCTGCAGCTATTACAATATTATTAACAGATCGTAATTTAAACTCATCTTTTTTTAGTCCTTCTGGAGGAGGAGATCCTGTTTTATTTCAACATTTATTT
Arth4_CB_269_Protura        CCGAATGAATAACTTAAGATTCTGACTTTTACCTCCGTCACTATTTATATTAATTATAAGAAGTATGGTCGAGTCAGGGGTTGGGACTGGATGGACTATGTATCCCCCTCTGGCTGACTTGACCGGGCATATAGGCCCCTCAGTAGATATGTCTATTTTTTCCTTACACTTGGCAGGAGCTTCTTCTATTTTAGGGGCTATTAACTTTATTAGCACTATCGGGGCCATACGGCCTAATTTTTTAATCATAAGAAAAATTTCATTATTTAGATGGTCGGTGTTAATTACTGCGCTGCTACTTTTACTATCTCTTCCAGTATTAGCTGCGGCTATTACAATATTGTTAACAGATCGGAATTTAAATTCATCCTTTTTCAGCCCTGCAGGAGGAGGAGACCCTATTTTATTTCAGCATTTATTT
Arth4_NT_A_180_Protura      TCGAATAAACAATTTAAGATTTTGACTTTTGCCACCTTCACTATTTCTTTTAATCATAAGAAGAATGGTAGAGTCTGGAGTTGGGACAGGCTGAACAATGTACCCTCCTTTAGCTGATTTAGTGGGTCATGCAGGAGCTTCTGTAGATATGTCTATCTTTTCTCTTCACTTAGCAGGAGCTTCTTCTATTTTAGGGGCAATTAATTTTATTACTACTGTAGGGGCCATACGGCCTTATTATATATTCATGAGCAGGGCTCCCTTATTTAGATGGTCAGTTATCATTACGGCTCTTTTGCTATTACTTTCTCTTCCTGTCTTAGCTGCAGCTATCACCATATTATTAACAGATCGTAACTTAAATTCTTCTTTTTTTAACCCTTCTGGAGGAGGAGACCCCATCTTATTCCAACATCTTTTT
Arth4_NT_A_179_Protura      TCGAATAAACAATTTAAGATTTTGACTTTTGCCACCTTCACTATTTCTTTTAATCATAAGAAGAATGGTAGAGTCTGGAGTTGGGACAGGCTGAACAATGTACCCTCCTTTAGCTGATTTAGTGGGTCATGCAGGAGCTTCTGTAGATATGTCTATCTTTTCTCTTCACTTAGCGGGAGCTTCTTCTATTTTAGGGGCAATTAATTTTATTACTACTGTAGGGGCCATACGGCCTTATTATATATTCATGAGCAGGGCTCCCTTATTTAGATGGTCAGTTATCATTACGGCTCTTTTACTATTACTTTCTCTTCCTGTCTTAGCTGCAGCTATCACCATATTATTAACAGATCGTAACTTAAATTCTTCTTTTTTTAACCCTTCTGGAGGAGGAGACCCCATCTTATTCCAACATCTTTTT
Arth4_BgBld_A_226_Protura   GCGAATAAATAATTTGAGATTTTGACTGCTCCCCCCATCACTCATACTCTTAATTAGAAGAAGTATGGTTGAATCTGGTGTAGGGACAGGGTGGACTATGTACCCTCCTTTAGCTGATTTAGTGGGACATATGGGGCCCTCTGTAGATATGTCAATTTTTTCTCTTCATTTAGCGGGAGCTTCTTCAATTTTAGGGGCAGTCAATTTTATTACTACAATTTTGGCCATACGACCTAATTTTATAACCATGCCTAGGGTCTCTTTATTCAGCTGATCAGTCTTAATTACAGCCACTCTCCTTCTTTTATCCCTTCCTGTATTAGCGGCTGCTATTACTATATTATTGACGGATCGTAATTTAAATTCTTCTTTCTTTAATCCAGCTGGTGGAGGAGATCCTATTTTGTTCCAACATCTATTT
Arth4_AC_B_395_Protura      TCGTATAAATAACTTAAGATTTTGATTATTACCACCTTCTTTAACTTTATTAATTTCTAGAAGAATAGTTGAGTCAGGAGTGGGGACAGGGTGAACAATATACCCCCCTTTAGCAGATTTAGTGGGGCATATAGGCCCTTCAGTAGATATGTCTATTTTTTCTTTACATTTAGCAGGAGCATCTTCAATTTTAGGAGCAGTAAATTTTATTACTACTATTTTAGCCATACGAGTATCTTTTATATCAATACCAAAAATTTCTTTATTTGGATGATCTGTTTTATTAACAGCAATTCTATTACTTTTATCTTTACCTGTATTAGCAGCAGCTATTACGATACTATTAACAGATCGAAATTTAAATTCTTCTTTTTTTAACCCCAGAGGAGGAGGGGATCCTATTTTATTTCAACATTTATTT
Arth4_GRB_A_158_Protura     ACGAATAAATAACTTAAGTTTTTGACTTTTACCCCCTTCCTTAGGATTACTAACTTTGAGAGCAATAGTTGAATCTGGCGTCGGTACAGGATGAACTATTTATCCCCCTCTTTCAGATTTAACAGGTCACTCTGGTGCTTCTTTAGATATGTCAATTTTTTCGCTACATCTAGCTGGTGCTTCTTCAATTTTAGGAGCAGTAAATTTTATTAGAACAATTCTAAAGATGCGACCTGCTTATCTTTCTATAATAAAAATTTCTCTTTTTTCTTGGGCAGTGGGTATTACTGCGGGCCTACTACTACTTTCTTTACCTGTATTAGCTGCAGCCATCACTATATTATTAACAGATCGTAATTTAAACACTTCTTTTTTTAATCCCTCAGGTGGGGGAGACCCAATTCTATTTCAACATTTATTT
Arth4_GRB_A_159_Protura     ACGAATAAATAACTTAAGTTTTTGACTTTTACCCCCTTCCTTAGGATTACTAACTTTGAGAGCAATAGTTGAATCTGGCGTCGGTACAGGATGAACTATTTATCCCCCTCTTTCAGATTTAACAGGTCACTCTGGTGCTTCTTTAGATATGTCAATTTTTTCGCTACATCTAGCTGGTGCTTCTTCAATTTTAGGAGCAGTAAATTTTATTAGAACAATTCTAAAGATGCGACCTGCTTATCTTTCTATAATAAAAATTTCTCTTTTTTCTTGGGCAGTGGGTATTACTGCGGGCCTACTACTACTTTCTTTACCTGTATTAGCTGCAGCCATCACTATATTATTAACAGATCGTAATTTAAACACTTCTTTTTTTAATCCCTCAGGTGGGGGAGACCCAATTCTATTTCAACATTTATTT
Arth4_GRB_A_491_Protura     ACGAATAAATAACTTAAGTTTTTGATTTCTACCCCCTTCCTTAGGATTATTAACTTTGAGAGCAATAGTTGAATCTGGCGTCGGTACAGGGTGAACTATTTATCCCCCTCTTTCAGATTTAACAGGTCACTCTGGTGCTTCTTTAGATATATCAATTTTTTCACTACATCTAGCTGGTGCTTCTTCAATTCTAGGGGCAGTAAATTTTATTAGAACAATTCTAAAGATGCGACCTGCTTATCTTTCTATAATAAAAATTTCTCTTTTTTCTTGGGCAGTGGGTATTACTGCAGGCCTACTATTACTTTCTTTACCTGTATTAGCTGCAGCCATCACTATATTATTGACAGATCGTAACTTAAACACTTCTTTTTTTAATCCCTCAGGTGGGGGAGACCCAATTCTATTCCAACATTTATTT
Arth4_GRB_A_490_Protura     ACGAATAAATAACTTAAGTTTTTGACTTTTACCCCCTTCCTTAGGATTATTAACTTTGAGAGCAATAGTTGAATCTGGCGTTGGTACAGGATGAACTATTTATCCTCCTCTTTCAGACTTAACAGGCCACTCTGGTGTTTCTTTAGATATATCAATTTTTTCACTACACCTAGCTGGTGCTTCTTCAATTTTAGGGGCAGTAAATTTTATTAGAACAATTCTAAAGATGCGACCTGCTTATTTTTCCATAATAAAAATCTCTCTTTTTTCTTGGGCAGTAGGCATTACTGCAGGCCTATTACTACTTTCTTTGCCTGTATTAGCTGCAGCTATCACTATACTATTAACAGATCGTAATTTAAACACTTCTTTTTTTAATCCTTCAGGTGGGGGGGACCCTATTCTATTCCAACATTTATTT
Arth4_WR_B_393_Protura      TCGAATAAATAACTTAAGTTTTTGAATGCTTCCACCTTCACTAATATTATTAATTTTAAGAAGAATGGTTGAATCAGGAGTAGGTACGGGTTGAACCATATACCCCCCTCTTTCAGATTTAACAGGACACACCGGCCCTTCATTAGATATGTCCATTTTTTCACTACATTTAGCTGGAGTATCTTCAATTTTAGGTGCAGTAAATTTTATTACCACAATTTTAAGAATACGCTTAAAATACTTTAGTATTATTAAGATTTCTCTTTTTTGTTGATCAGTACTTATTACTGCAGGCCTTCTTCTACTATCCTTACCTGTGTTGGCTGCTGCAATTACCATACTATTAACTGATCGTAATTTAAATACATCTTTTTTTAATCCTTCAGGAGGGGGGGATCCCATTCTATTTCAACATTTATTT
Arth4_CB_270_Protura        ACGGATGAATAACTTAAGATTTTGACTACTTCCACCATCTCTTACCCTATTAATTTTAAGTAGTATAGTAGAATCTGGGGTAGGTACGGGGTGAACGGTTTATCCCCCCCTCTCAGATTTAGTGGGCCATGTTGGACCTTCTGTAGATCTATCTATCTTTTCTCTACATTTGGCTGGGGCTTCTTCTATTTTAGGGGCAGTAAATTTTATTACAACTATCTTGAAAATACGCCCTTATTATATAAGTCTAATAAAAGTTTCTCTATTTTCTTGGGCTGTTATAATTACTGCGGTGCTACTTCTACTCTCTCTGCCTGTATTAGCGGCCGCCATTACCATACTTTTAACAGATCGGAATTTAAATTCTTCTTTTTTTAATCCTTCTGGGGGAGGGGACCCTATCTTATTCCAACATCTTTTT
Arth4_AC_B_394_Protura      ACGAATAAATAATTTAAGATTTTGATTGCTTCCTCCTTCTCTTATAATATTAATTTTGAGAAGCATGGTGGAGTCTGGGGTGGGAACAGGGTGAACGGTGTACCCTCCCTTATCGGATTTAGTCGGACATGTGGGGCCTTCAGTAGATATATCAATTTTTTCACTTCACTTAGCTGGGGCTTCTTCTATTCTGGGGGCAGTTAATTTTATTACTACTATTTTAAAAATACGTCCTTATTATTTAAGTTTAATAAAAGTTTCTTTATTTTCATGAGCTGTTATAATCACTGCAGTATTACTTTTACTTTCCTTACCTGTTTTAGCAGCGGCTATCACTATACTTTTAACAGATCGTAATTTAAATTCTTCATTTTTTAATCCTTCAGGAGGGGGGGACCCCATTTTATTTCAGCATCTTTTT
Arth4_BMT_B_434_Protura     TCGTATAAATAATTTAAGATTTTGATTGCTCCCACCTTCTTTAATGATGTTAATTTTAAGAAGTATGGTGGAATCCGGGGTGGGTACAGGATGAACTGTCTATCCCCCCTTGTCTGATTTAGTGGGTCATGAGGGCCCTTCAGTGGATATGTCTATTTTTTCTCTTCACTTAGCTGGAGCATCATCTATTTTAGGGGCAGTTAATTTCATTACTACAATTTTAAAAATACGACCTACCTATATGGCTTTAATAAAAGTTTCTCTGTTTTCTTGGGCTGTTATAATTACTGCAATTTTACTTCTACTATCCTTACCTGTACTGGCAGCAGCCATTACCATACTTTTAACAGATCGTAATTTAAACTCTTCATTTTTTAATCCCTCAGGAGGTGGTGATCCAATCTTATTTCAGCATCTATTT
Arth4_BMT_B_435_Protura     TCGTATAAATAATTTAAGATTTTGATTGCTCCCACCTTCTTTAATGATGTTAATTTTAAGAAGTATGGTGGAATCCGGGGTGGGTACAGGATGAACTGTCTATCCCCCCTTGTCTGATTTAGTGGGTCATGAGGGCCCTTCAGTGGATATGTCTATTTTTTCTCTTCACTTAGCTGGAGCATCATCTATTTTAGGGGCAGTTAATTTCATTACTACAATTTTAAAAATACGACCTACCTATATGGCTTTAATAAAAGTTTCTCTGTTTTCTTGGGCTGTTATAATTACTGCAATTTTACTTCTACTATCCTTACCTGTACTGGCAGCAGCCATTACCATACTTTTAACAGATCGTAATTTAAACTCTTCATTTTTTAATCCCTCAGGAGGTGGTGATCCAATCTTATTTCAGCATCTATTT
Arth4_LL_A_074_Protura      CCGAATAAACAATTTAAGTTTTTGACTTCTTCCCCCTTCTCTTATAACACTAATTTTAAGAAGAATGGTGGAATCTGGTGTAGGGACAGGGTGGACAGTGTACCCCCCCTTGTCGGACTTAGTGGGGCATGTTGGGCCTTCTGTGGACATGTCTATTTTTTCTTTACATTTGGCTGGGGCTTCTTCCATCTTAGGTGCTGTGAATTTTATTACAACTATTATAAAAATGCGACCTCACTACCTTAATTTGATAAGAGTATCTTTATTTTCTTGAGCTGTCATAATTACTGCAGTATTATTATTACTTTCTTTGCCTGTTTTAGCAGCAGCCATTACTATGCTTTTAACAGATCGTAACCTTAATTCATCATTTTTCAACCCCTCAGGAGGGGGGGACCCCATTTTATTCCAACATTTATTT
Arth4_LL_B_379_Protura      CCGAATAAACAATTTAAGTTTTTGACTTCTTCCCCCTTCTCTTATAACACTAATTTTAAGAAGAATGGTGGAATCTGGTGTAGGGACAGGGTGGACAGTGTACCCCCCCTTGTCGGACTTAGTGGGGCATGTTGGGCCTTCTGTGGACATGTCTATTTTTTCTTTACATTTGGCTGGGGCTTCTTCCATCTTAGGTGCTGTGAATTTTATTACAACTATTATAAAAATGCGACCTCACTACCTTAATTTGATAAGAGTATCTTTATTTTCTTGAGCTGTCATAATTACTGCAGTATTATTATTACTTTCTTTGCCTGTTTTAGCAGCAGCCATTACTATGCTTTTAACAGATCGTAACCTTAATTCATCATTTTTCAACCCCTCAGGAGGGGGGGACCCCATTTTATTCCAACATTTATTT
Arth4_LL_A_072_Protura      TCGGATAAATAATTTGAGTTTTTGATTACTTCCCCCCTCTCTCATAATGTTAATCCTGAGAAGAATGGTAGAATCTGGGGTGGGGACAGGATGAACAGTGTATCCCCCTCTTTCGGATTTAGTGGGGCATGTAGGGCCTTCTGTAGACATGTCAATCTTTTCTTTGCATTTAGCTGGTGCTTCGTCTATTTTAGGTGCTGTTAATTTTATCACAACTATCTTAAAAATACGACCTCAATACTTTAATTTAATAAAGGTATCCCTATTTTCTTGAGCTGTTATGATTACTGCAGTACTTTTATTACTTTCTTTGCCTGTATTGGCAGCAGCTATTACCATGCTTTTAACAGATCGTAATATTAATTCATCTTTTTTTAATCCTTCTGGAGGGGGGGACCCTATTTTATTCCAGCATCTTTTT
Arth4_CB_B_550_Protura      TCGAATAAATAATTTAAGTTTTTGGCTACTTCCACCATCACTATTTTTATTAATCATGAGAAGAATGGTAGAATCTGGCGTAGGCACAGGGTGGACAGTATATCCCCCTCTTTCTGACTTAGTCGGACATGCAGGTCCTTCAGTAGACATTTCTATTTTTTCACTACATTTAGCTGGTGCTTCGTCAATTTTAGGGGCTATAAATTTTATTACTACTATTTTAAAAATACGTTCTTCTTATATGGTTATAATAAAAACTTCTTTATTTTCATGAGCAGTTATCATTACTGCCATCTTACTTCTTTTATCCCTACCTGTTTTAGCTGCTGCCATTACAATACTTTTAACAGATCGTAATCTAAATTCTTCATTTTTTAACCCTTCTGGAGGAGGGGATCCAATTTTGTTTCAACATTTATTT
Arth4_Hwy_A_143_Protura     TCGAATAAATAATTTGAGATTTTGGTTACTCCCACCTTCCCTTTTACTCCTAATCTTGAGAAGAGTTATTGAATCTGGGGTAGGCACAGGGTGAACAATTTATCCACCTTTGTCAGATTTAACAGGTCATTCTGGGCCCTCTGTAGATATATCAATTTTTTCCCTTCATTTAGCAGGAGCATCTTCTATTTTAGGAGCTGTAAATTTTATTACAACTGTACTAAAAATACGACCTCATTTTTTAGTAATAATAAAGGTTCCTCTTTTCTCTTGAGCTGTTTTTATTACTGCAACATTACTACTATTATCTTTGCCTGTACTAGCCGCAGCTATTACCATATTATTAACAGATCGTAATCTAAACTCTTCTTTTTTTAACCCTTCAGGAGGTGGAGATCCCATTTTATTTCAACATTTATTT
Arth4_BgBld_B_474_Protura   TCGAATAAACAATTTAAGTTTTTGGCTTCTCCCCCCTTCACTATTATTATTAATTTTAAGAAGATTGGTGGAATCCGGGGTGGGGACAGGTTGAACTGTATACCCCCCTTTATCTGATTTAGTAGGGCATTCAGGGCCTTCCGTAGATATATCTATTTTTTCTTTACATTTAGCAGGAGCTTCTTCTATTTTAGGGGCTGTAAATTTCATCTCTACCATCCTAAGGATACGTCCTGAGTTTTTATTAATAATAAAAATTTCTCTTTTTTCATGAGCTGTCTTAATTACTGCAACTTTACTATTATTATCCCTCCCAGTATTAGCTGCTGCAATTACAATGTTATTAACAGATCGAAATTTAAACTCTTCATTCTTTAACCCCTCAGGAGGTGGGGATCCCATTTTGTTCCAACATTTATTT
Arth4_BgBld_B_475_Protura   TCGAATAAACAATTTAAGTTTTTGGCTTCTCCCCCCTTCACTATTATTATTAATTTTAAGAAGATTGGTGGAATCCGGGGTGGGGACAGGTTGAACTGTATACCCCCCTTTATCTGATTTAGTAGGGCATTCAGGGCCTTCCGTAGATATATCTATTTTTTCTTTACATTTAGCAGGAGCTTCTTCTATTTTAGGGGCTGTAAATTTCATCTCTACCATCCTAAGGATACGTCCTGAGTTTTTATTAATAATAAAAATTTCTCTTTTTTCATGAGCTGTCTTAATTACTGCAACTTTACTATTATTATCCCTCCCAGTATTAGCTGCTGCAATTACAATGTTATTAACAGATCGAAATTTAAACTCTTCATTCTTTAACCCCTCAGGAGGTGGGGATCCCATTTTGTTCCAACATTTATTT
Arth4_WR_B_394_Protura      TCGTATAAATAATTTAAGTTTTTGGCTTTTACCACCTTCTTTTTCTATCTTAATTTTAAGAAGTATAGTGGAGTCAGGAGTAGGTACAGGGTGAACTGTATACCCTCCTCTATCTGACACTATAGGACATACTGGGCCTTCAGTAGACATGTCTATTTTTTCTCTTCATTTAGCTGGAGCCTCTTCTATTTTAGGGGCTGTAAATTTTATTACAACTATTTTTAGAATGCGCCCTATTTATATACTTATAATAAAAACTCCATTATTTTGTTGATCAGTAAATATTACTGCATTACTACTTTTATTATCTCTACCTGTATTAGCAGCTGCCATTACAATACTTTTAACTGATCGAAACTTAAATACATCTTTTTTTAATCCTTCTGGAGGAGGGGACCCTATTTTATTTCAACACTTGTTT
Arth4_WR_A_231_Protura      TCGCATAAATAATTTAAGTTTTTGGCTTTTACCACCTTCTTTTTCTATTTTAATTTTAAGAAGTATAGTGGAGTCAGGAGTAGGTACAGGGTGAACTGTATACCCTCCTCTATCTGACACTATAGGACATACTGGGCCTTCAGTAGACATGTCTATTTTTTCTCTTCATTTAGCTGGAGCCTCTTCTATTTTAGGGGCTGTAAATTTTATTACAACTATTTTTAGAATGCGCCCTATTTATATACTTATAATAAAAACTCCATTATTTTGTTGATCAGTAAATATTACTGCATTACTACTTTTATTATCTCTACCTGTATTAGCAGCTGCCATTACAATACTTTTAACTGATCGAAACTTAAATACATCTTTTTTTAATCCTTCTGGAGGAGGGGACCCTATTTTATTTCAACACTTGTTT
Arth4_WR_A_230_Protura      TCGCATAAATAATTTAAGTTTTTGGCTTTTACCACCTTCTTTTTCTATTTTAATTTTAAGAAGTATAGTGGAGTCAGGAGTAGGTACAGGGTGAACTGTATACCCTCCTCTATCTGACACTATAGGACATACTGGGCCTTCAGTAGACATGTCTATTTTTTCTCTTCATTTAGCTGGAGCCTCTTCTATTTTAGGGGCTGTAAATTTTATTACAACTATTTTTAGAATGCGCCCTATTTATATACTTATAATAAAAACTCCATTATTTTGTTGATCAGTAAATATTACTGCATTACTACTTTTATTATCTCTACCTGTATTAGCAGCTGCCATTACAATACTTTTAACTGATCGAAACTTAAATACATCTTTTTTTAATCCTTCTGGAGGAGGGGACCCTATTTTATTTCAACACTTGTTT
Arth4_WR_B_391_Protura      TCGCATAAATAATTTAAGTTTTTGGCTTTTACCACCTTCTTTTTCTATTTTAATTTTAAGAAGTATAGTGGAGTCAGGAGTAGGTACAGGGTGAACTGTATATCCTCCTCTATCCGACACTATAGGACATACTGGGCCTTCAGTAGACATGTCTATTTTTTCTCTTCATTTAGCTGGAGCCTCTTCTATTTTAGGGGCTGTAAATTTTATTACAACTATTTTTAGAATGCGCCCTATTTATATACTTATAATAAAAACTCCATTATTTTGTTGATCAGTAAATATTACTGCATTACTACTTTTATTATCTCTACCTGTATTAGCAGCTGCCATTACAATACTTTTAACTGATCGAAACTTAAATACATCTTTTTTTAATCCTTCCGGAGGAGGGGACCCTATTTTATTTCAACACTTGTTT
Arth4_RC_079_Protura        TCGAATAAATAATTTGAGATTTTGATTACTGCCCCCTGCTCTATGTATATTAATTTTAAGAAGTATAGTAGAGTCCGGGGTAGGGGCGGGATGAACTATATACCCTCCCTTATCTGACCTTACTGGACATGGGGGACCTTCTGTTGATACAGCTATCTTTTCACTACATTTGGCTGGGGCTTCTTCTATCTTAGGGGCTGTAAATTTTATTAGTACCATTTTCAGAATACGAATTAAGAATATAACTATAATAAAGACTCCCTTATTTTGCTGATCTGTTTGTATTACTGCAGTTTTATTGTTGCTATCGTTACCTGTTTTAGCAGCTGCTATTACAATGCTTTTAACCGATCGTAACCTAAGAACTTCATTTTTTAACCCTTCAGGAGGGGGGGATCCTATTCTATTTCAACATTTATTT
Arth4_TsqB_A_111_Protura    TCGAATGAATAGTCTAAGTTTTTGACTCTTACCACCATCCCTACTTTTATTGATTATAAGAAGAATGGCCGAGTCCGGGGTGGGCACAGGGTGAACTATTTATCCTCCTTTATCCGATTTAGTAGGACATAGCGGGCCTTCAGTGGATATATCCATTTTTTCCTTGCATTTAGCTGGGGCTTCTTCTATTTTGGGGGCAGTAAATTTTATTACCACTGTAATAATAATACGGCCTTATTTTATATTTTTAATAAACTCTCCTCTATTTTGCTGATCTGTACTTATCACAGCTATTTTACTGCTGCTATCCCTTCCAGTGTTAGCAGCAGCTATTACAATATTATTGACCGATCGTAATTTAAACTCATCTTTTTTCAATCCTTCTGGGGGAGGGGACCCTATTTTATTTCAACATTTATTT
Arth5_WV_128_Protura        TCGTATAAATAACTTGAGATTTTGGTTGCTTCCTCCTTCTTTATTATTATTGGTGTCTAGGTCTATGGTAGAGTCTGGTGCTGGAACAGGCTGAACAGTGTACCCGCCTCTTTCTAGGAATCTATCTCACATAGGAGGGTCTGTGGACCTAGCTATTTTTTCTTTACACTTAGCTGGGGCTTCTTCTATTTTAGGTGCAATTAATTTTATTTCTACTATTATAAACATGCGCCCTTTATCTATGAAAATAGAAGTAATACCTTTATTTCCCTGGTCGGTTTTATTGACAGTTATTTTACTTCTTTTATCTTTACCTGTATTGGCAGGAGCTATTACGATACTACTAACAGACCGAAATATTAATAGTTCTTTTTTTGATCCTATAGGAGGGGGAGACCCAATTCTCTTTCAGCATTTATTT
	;
End;
