# Supplementary material for: Molecular diversity of Protura in southern High Appalachian leaf litter
Source: Biodivers Data J. 2023 Nov 24;11:e113342. doi: 10.3897/BDJ.11.e113342 (PMC10838044; doi:10.3897/BDJ.11.e113342)
Supplement: Supplementary material 2 — Collecting and voucher information for Proturan barcode sequences [file bdj-11-e113342-s002.xlsx]

## Sheet: Sheet1
ASAP sp	morphosp. in tree	DNA Extract	GenBank Acc.#	Locality	Lat_Lon	Coll. Date	Specimen_voucher	Order	Family or lowest taxon
Campodeidae	MRg.B.445	MSC_6688	OR172598	United States, Virginia, Smyth County, Mt. Rogers near summit	36.6597, -81.545	2020-10-27	CUAC000138069	Diplura	Campodeidae
Protura_001	AC.B.393	MSC_10716	OR169256	United States, Tennessee, Sevier County, Great Smoky Mountains National Park, Alum Cave Trail	35.6427, -83.4426	2021-09-28	Voucher lost	Protura	Eosentomidae
Protura_002	AC.B.394	MSC_10717	OR169257	United States, Tennessee, Sevier County, Great Smoky Mountains National Park, Alum Cave Trail	35.6427, -83.4426	2021-09-28	Voucher lost	Protura	Acerentomidae
Protura_002	MK.B.389	MSC_8946	OR173959	United States, Tennessee, Sevier County, Great Smoky Mountains National Park, Mt. Kephart	35.6306, -83.3895	2021-09-14	Voucher lost	Protura	Acerentomidae
Protura_003	AC.B.395	MSC_10718	OR169258	United States, Tennessee, Sevier County, Great Smoky Mountains National Park, Alum Cave Trail	35.6427, -83.4426	2021-09-28	CUAC000165702	Protura	Eosentomidae
Protura_003	MK.A.124	MSC_4777	OR171365	United States, Tennessee, Sevier County, Great Smoky Mountains National Park, Mt. Kephart	35.6311, -83.3893	2018-06-04	Voucher lost	Protura	Eosentomidae
Protura_003	MK.A.125	MSC_4778	OR171366	United States, Tennessee, Sevier County, Great Smoky Mountains National Park, Mt. Kephart	35.6311, -83.3893	2018-06-04	Voucher lost	Protura	Eosentomidae
Protura_003	MK.B.390	MSC_8947	OR173960	United States, Tennessee, Sevier County, Great Smoky Mountains National Park, Mt. Kephart	35.6306, -83.3895	2021-09-14	Voucher lost	Protura	Eosentomidae
Protura_003	MK.B.392	MSC_8949	OR173962	United States, Tennessee, Sevier County, Great Smoky Mountains National Park, Mt. Kephart	35.631, -83.3895	2021-09-14	Voucher lost	Protura	Eosentomidae
Protura_004	BBK.A.051	MSC_4759	OR171361	United States, North Carolina, Haywood County, Pisgah National Forest, Black Balsam Knob	35.3258, -82.8777	2018-05-08	Voucher lost	Protura	Eosentomidae
Protura_005	BBK.B.435	MSC_10732	OR169268	United States, North Carolina, Haywood County, Pisgah National Forest, Black Balsam Knob	35.3221, -82.877	2020-10-20	Voucher lost	Protura	Eosentomidae
Protura_006	BBld.A.224	MSC_8841	OR173915	United States, Georgia, Towns County, Chattahoochee NF, Brasstown Bald	34.8763, -83.8107	2020-07-02	Voucher lost	Protura	Acerentomidae
Protura_007	BBld.B.555	MSC_9045	OR174005	United States, Georgia, Towns County, Chattahoochee NF, Brasstown Bald	34.8782, -83.8108	2020-11-17	Voucher lost	Protura	Acerentomidae
Protura_007	BBld.B.556	MSC_9046	OR174006	United States, Georgia, Towns County, Chattahoochee NF, Brasstown Bald	34.8782, -83.8108	2020-11-17	Voucher lost	Protura	Acerentomidae
Protura_008	BBld.B.557	MSC_9047	OR174007	United States, Georgia, Towns County, Chattahoochee NF, Brasstown Bald	34.8782, -83.8108	2020-11-17	Voucher lost	Protura	Eosentomidae
Protura_009	BCat.A.165	MSC_8763		United States, North Carolina, Haywood County, Great Smoky Mountains National Park, Big Cataloochee Mt.	35.6686, -83.1749	2020-07-14	Voucher lost	Protura	Acerentomidae
Protura_010	BCat.A.166	MSC_8764	OR173897	United States, North Carolina, Haywood County, Great Smoky Mountains National Park, Big Cataloochee Mt.	35.6686, -83.1749	2020-07-14	Voucher lost	Protura	Eosentomidae
Protura_010	BCat.B.483	MSC_8971	OR173972	United States, North Carolina, Haywood County, Great Smoky Mountains National Park, Big Cataloochee Mt.	35.6722, -83.1756	2020-11-05	Voucher lost	Protura	Eosentomidae
Protura_011	BCat.A.167	MSC_8765	OR173898	United States, North Carolina, Haywood County, Great Smoky Mountains National Park, Big Cataloochee Mt.	35.6722, -83.1758	2020-07-14	Voucher lost	Protura	Acerentomidae
Protura_012	BCat.B.481	MSC_8969	OR173970	United States, North Carolina, Haywood County, Great Smoky Mountains National Park, Big Cataloochee Mt.	35.6722, -83.1756	2020-11-05	Voucher lost	Protura	Acerentomidae
Protura_013	BCat.B.482	MSC_8970	OR173971	United States, North Carolina, Haywood County, Great Smoky Mountains National Park, Big Cataloochee Mt.	35.6722, -83.1756	2020-11-05	Voucher lost	Protura	Acerentomidae
Protura_014	BgBld.A.226	MSC_10758	OR169285	United States, Tennessee, Unicoi County, Cherokee National Forest, Big Bald	35.99038, -82.49269	2021-05-25	Voucher lost	Protura	Acerentomidae
Protura_015	BgBld.B.474	MSC_10696	OR169241	United States, Tennessee, Unicoi County, Cherokee National Forest, Big Bald	35.99, -82.4921	2020-08-05	Voucher lost	Protura	Acerentomidae
Protura_015	BgBld.B.475	MSC_10697	OR169242	United States, Tennessee, Unicoi County, Cherokee National Forest, Big Bald	35.99, -82.4921	2020-08-05	Voucher lost	Protura	Acerentomidae
Protura_016	BMT.B.433	MSC_10693	OR169238	United States, North Carolina, Haywood County, Great Smoky Mountains National Park, Balsam Mt. Tr.	35.6453, -83.2025	2020-11-05	Voucher lost	Protura	Eosentomidae
Protura_017	BMT.B.434	MSC_10694	OR169239	United States, North Carolina, Haywood County, Great Smoky Mountains National Park, Balsam Mt. Tr.	35.6453, -83.2025	2020-11-05	Voucher lost	Protura	Acerentomidae
Protura_017	BMT.B.435	MSC_10695	OR169240	United States, North Carolina, Haywood County, Great Smoky Mountains National Park, Balsam Mt. Tr.	35.6453, -83.2025	2020-11-05	Voucher lost	Protura	Acerentomidae
Protura_018	BrK.B.420	MSC_9096	OR174038	United States, North Carolina, Jackson County, Blue Ridge Pkwy National Park, Browning Knob	35.463, -83.131	2020-09-22	Voucher lost	Protura	Eosentomidae
Protura_019	CB.268	MSC_10720	OR169260	United States, North Carolina, Macon County, Nantahala National Forest, Cowee Bald	35.327, -83.3361	2019-07-09	Voucher lost	Protura	Eosentomidae
Protura_020	CB.269	MSC_10721	OR169261	United States, North Carolina, Macon County, Nantahala National Forest, Cowee Bald	35.327, -83.3361	2019-07-09	Voucher lost	Protura	Acerentomidae
Protura_021	CB.270	MSC_10722	OR169262	United States, North Carolina, Macon County, Nantahala National Forest, Cowee Bald	35.3263, -83.335	2019-07-09	Voucher lost	Protura	Acerentomidae
Protura_022	CB.B.550	MSC_10726	OR169263	United States, North Carolina, Macon County, Nantahala National Forest, Cowee Bald	35.327, -83.3359	2020-09-15	Voucher lost	Protura	Acerentomidae
Protura_023	CB.B.552	MSC_10728	OR169264	United States, North Carolina, Macon County, Nantahala National Forest, Cowee Bald	35.3263, -83.335	2020-09-15	Voucher lost	Protura	Eosentomidae
Protura_024	CD.A.206	MSC_4790	OR171371	United States, North Carolina, Swain County, Great Smoky Mountains National Park, Clingmans Dome, west slope	35.5613, -83.5006	2018-06-04	Voucher lost	Protura	Eosentomidae
Protura_025	CD.B.493	MSC_8936	OR173952	United States, North Carolina, Swain County, Great Smoky Mountains National Park, Clingmans Dome	35.5566, -83.4966	2021-09-14	Voucher lost	Protura	Eosentomidae
Protura_026	CK.A.248	MSC_8753	OR173895	United States, North Carolina, Yancey, Pisgah NF, Celo Knob	35.8525, -82.2488	2020-06-15	Voucher lost	Protura	Eosentomidae
Protura_026	CK.A.250	MSC_8755	OR173896	United States, North Carolina, Yancey, Pisgah NF, Celo Knob	35.8525, -82.2488	2020-06-15	Voucher lost	Protura	Eosentomidae
Protura_026	MM.B.482	MSC_8884	OR173933	United States, North Carolina, Yancey County, Mt. Mitchell State Park, Mt.Mitchell E of summit	35.7645, -82.2624	2021-09-07	Voucher lost	Protura	Eosentomidae
Protura_026	CK.B.457	MSC_9018	OR173994	United States, North Carolina, Yancey, Pisgah NF, Celo Knob	35.8527, -82.2487	2021-10-19	Voucher lost	Protura	Eosentomidae
Protura_027	CrB.B.445	MSC_10803	OR169315	United States, North Carolina, Macon County, Nantahala National Forest, Copper Ridge Bald	35.2348, -83.5596	2020-09-15	Voucher lost	Protura	Acerentomidae
Protura_028	DBS.B.433	MSC_10704	OR169246	United States, North Carolina, Caldwell County, Grandfather Mt. State Park, Daniel Boone Scout Trail	36.1118, -81.7948	2020-10-06	Voucher lost	Protura	Eosentomidae
Protura_028	NT.A.178	MSC_10796	OR169311	United States, North Carolina, Caldwell County, Grandfather Mt. State Park, Nuwati Trail	36.1171, -81.7863	2021-05-17	Voucher lost	Protura	Eosentomidae
Protura_028	NT.A.181	MSC_10799	OR169314	United States, North Carolina, Caldwell County, Grandfather Mt. State Park, Nuwati Trail	36.1184, -81.7909	2021-05-17	Voucher lost	Protura	Eosentomidae
Protura_028	GrM.A.155	MSC_8728	OR173886	United States, North Carolina, Caldwell County, Grandfather Mt. State Park, Calloway Peak	36.1116, -81.8117	2021-05-17	CUAC000158186	Protura	Eosentomidae
Protura_028	GrM.A.157	MSC_8730	OR173888	United States, North Carolina, Caldwell County, Grandfather Mt. State Park, Calloway Peak	36.1115, -81.811	2021-05-17	CUAC000158188	Protura	Eosentomidae
Protura_029	GRB.A.157	MSC_10734	OR169269	United States, North Carolina, Mitchell County, Pisgah NF, Grassy Ridge Bald	36.1002, -82.0822	2018-08-15	Voucher lost	Protura	Eosentomidae
Protura_030	GRB.A.158	MSC_10735	OR169270	United States, North Carolina, Mitchell County, Pisgah NF, Grassy Ridge Bald	36.1001, -82.0818	2018-08-15	Voucher lost	Protura	Acerentomidae
Protura_030	GRB.A.159	MSC_10736	OR169271	United States, North Carolina, Mitchell County, Pisgah NF, Grassy Ridge Bald	36.1001, -82.0818	2018-08-15	Voucher lost	Protura	Acerentomidae
Protura_030	GRB.A.490	MSC_10738	OR169272	United States, North Carolina, Mitchell County, Pisgah NF, Grassy Ridge Bald	36.0985, -82.1791	2020-06-08	Voucher lost	Protura	Acerentomidae
Protura_030	GRB.A.491	MSC_10739	OR169273	United States, North Carolina, Mitchell County, Pisgah NF, Grassy Ridge Bald	36.1038, -82.0809	2020-06-08	Voucher lost	Protura	Acerentomidae
Protura_031	GRB.A.492	MSC_10740	OR169274	United States, North Carolina, Mitchell County, Pisgah NF, Grassy Ridge Bald	36.1039, -82.0812	2020-06-08	Voucher lost	Protura	Eosentomidae
Protura_032	GrM.A.154	MSC_8727	OR173885	United States, North Carolina, Caldwell County, Grandfather Mt. State Park, Calloway Peak	36.1116, -81.8117	2021-05-17	CUAC000158185	Protura	Eosentomidae
Protura_032	GrM.A.156	MSC_8729	OR173887	United States, North Carolina, Caldwell County, Grandfather Mt. State Park, Calloway Peak	36.1115, -81.811	2021-05-17	CUAC000158187	Protura	Eosentomidae
Protura_032	GrM.B.378	MSC_8871	OR173924	United States, North Carolina, Caldwell County, Grandfather Mt. State Park, Calloway Peak	36.1117, -81.8088	2020-10-06	Voucher lost	Protura	Eosentomidae
Protura_033	GrM.B.376	MSC_8869	OR173922	United States, North Carolina, Caldwell County, Grandfather Mt. State Park, Calloway Peak	36.1118, -81.8112	2020-10-06	Voucher lost	Protura	Acerentomidae
Protura_033	GrM.B.377	MSC_8870	OR173923	United States, North Carolina, Caldwell County, Grandfather Mt. State Park, Calloway Peak	36.1118, -81.8112	2020-10-06	Voucher lost	Protura	Acerentomidae
Protura_034	HKnb.A.248	MSC_8780	OR173900	United States, North Carolina, Graham County, Nantahala NF, Huckleberry Knob	35.324, -83.9939	2020-05-04	Voucher lost	Protura	Eosentomidae
Protura_035	HKnb.A.249	MSC_8781	OR173901	United States, North Carolina, Graham County, Nantahala NF, Huckleberry Knob	35.324, -83.9939	2020-05-04	Voucher lost	Protura	Eosentomidae
Protura_036	TsqB.A.107	MSC_10774	OR169293	United States, North Carolina, Clay County, Nantahala NF, TusquiteeBald	35.1419, -83.7269	2021-07-06	CUAC000165725	Protura	Eosentomidae
Protura_036	TsqB.A.108	MSC_10775	OR169294	United States, North Carolina, Clay County, Nantahala NF, TusquiteeBald	35.1419, -83.7269	2021-07-06	Voucher lost	Protura	Eosentomidae
Protura_036	TsqB.A.109	MSC_10776	OR169295	United States, North Carolina, Clay County, Nantahala NF, TusquiteeBald	35.1425, -83.7260	2021-07-06	Voucher lost	Protura	Eosentomidae
Protura_036	TsqB.A.112	MSC_10779	OR169298	United States, North Carolina, Clay County, Nantahala NF, TusquiteeBald	35.1419, -83.7269	2021-07-06	Voucher lost	Protura	Eosentomidae
Protura_036	TsqB.B.457	MSC_10784	OR169302	United States, North Carolina, Clay County, Nantahala NF, TusquiteeBald	35.1419, -83.7178	2020-09-01	Voucher lost	Protura	Eosentomidae
Protura_037	HKnb.A.250	MSC_8782	OR173902	United States, North Carolina, Graham County, Nantahala NF, Huckleberry Knob	35.324, -83.9939	2020-05-04	Voucher lost	Protura	Eosentomidae
Protura_038	HKnb.A.251	MSC_8783	OR173903	United States, North Carolina, Graham County, Nantahala NF, Huckleberry Knob	35.3216, -83.9929	2020-05-04	Voucher lost	Protura	Acerentomidae
Protura_038	HKnb.B.472	MSC_8985	OR173976	United States, North Carolina, Graham County, Nantahala NF, Huckleberry Knob	35.3216, -83.9929	2020-10-13	CUAC000158349	Protura	Acerentomidae
Protura_039	Hwy.A.143	MSC_10752	OR169281	United States, Tennessee, Sevier County, Great Smoky Mountains National Park, Off Hwy 441	35.6237, -83.4163	2020-03-12	Voucher lost	Protura	Acerentomidae
Protura_040	LL.A.072	MSC_10700	OR169243	United States, North Carolina, Jackson County, Blue Ridge Pkwy National Park, Mt. Lyn Lowry	35.464, -83.11	2021-06-15	Voucher lost	Protura	Acerentomidae
Protura_041	LL.A.073	MSC_10701	OR169244	United States, North Carolina, Jackson County, Blue Ridge Pkwy National Park, Mt. Lyn Lowry	35.464, -83.11	2021-06-15	Voucher lost	Protura	Eosentomidae
Protura_042	LL.A.074	MSC_10702	OR169245	United States, North Carolina, Jackson County, Blue Ridge Pkwy National Park, Mt. Lyn Lowry	35.4645, -83.1131	2021-06-15	Voucher lost	Protura	Acerentomidae
Protura_042	LL.B.379	MSC_10759	OR169286	United States, North Carolina, Jackson County, Blue Ridge Pkwy National Park, Mt. Lyn Lowry	35.4635, -83.1107	2020-09-22	CUAC000165712	Protura	Acerentomidae
Protura_043	LL.B.380	MSC_10760	OR169287	United States, North Carolina, Jackson County, Blue Ridge Pkwy National Park, Mt. Lyn Lowry	35.4635, -83.1107	2020-09-22	Voucher lost	Protura	Eosentomidae
Protura_044	MH.A.032	MSC_4839	OR171392	United States, North Carolina, Yancey County, Mt. Mitchell State Park, Mt. Hallback near summit	35.7485, -82.2762	2018-05-15	Voucher lost	Protura	Acerentomidae
Protura_044	MM.B.480	MSC_8882	OR173932	United States, North Carolina, Yancey County, Mt. Mitchell State Park, Mt.Mitchell E of summit	35.7645, -82.2624	2021-09-07	Voucher lost	Protura	Acerentomidae
Protura_044	MM.B.483	MSC_8885	OR173934	United States, North Carolina, Yancey County, Mt. Mitchell State Park, Mt.Mitchell E of summit	35.7645, -82.2624	2021-09-07	Voucher lost	Protura	Acerentomidae
Protura_045	MK.B.388	MSC_8945	OR173958	United States, Tennessee, Sevier County, Great Smoky Mountains National Park, Mt. Kephart	35.6306, -83.3895	2021-09-14	Voucher lost	Protura	Eosentomidae
Protura_046	MK.B.391	MSC_8948	OR173961	United States, Tennessee, Sevier County, Great Smoky Mountains National Park, Mt. Kephart	35.6311, -83.3893	2021-09-14	Voucher lost	Protura	Eosentomidae
Protura_047	MRg.B.162	MSC_4832	OR171390	United States, Virginia, Smyth County, Mt. Rogers National Recreation Area, Mt. Rogers near summit	36.66, -81.5449	2018-07-03	Voucher lost	Protura	Eosentomidae
Protura_048	WT.A.151	MSC_4796	OR171375	United States, Virginia, Smyth County, Whitetop Mt.	36.6391, -81.6064	2018-07-03	Voucher lost	Protura	Eosentomidae
Protura_048	WT.A.152	MSC_4797	OR171376	United States, Virginia, Smyth County, Whitetop Mt.	36.6391, -81.6064	2018-07-03	Voucher lost	Protura	Eosentomidae
Protura_048	MRg.B.443	MSC_8851	OR173918	United States, Virginia, Smyth County, Mt. Rogers near summit	36.6612, -81.5456	2020-10-27	Voucher lost	Protura	Eosentomidae
Protura_049	MRg.B.444	MSC_8852	OR173919	United States, Virginia, Smyth County, Mt. Rogers near summit	36.6612, -81.5456	2020-10-27	Voucher lost	Protura	Eosentomidae
Protura_050	NT.A.179	MSC_10797	OR169312	United States, North Carolina, Caldwell County, Grandfather Mt. State Park, Nuwati Trail	36.1171, -81.7863	2021-05-17	Voucher lost	Protura	Acerentomidae
Protura_050	NT.A.180	MSC_10798	OR169313	United States, North Carolina, Caldwell County, Grandfather Mt. State Park, Nuwati Trail	36.1171, -81.7863	2021-05-17	Voucher lost	Protura	Acerentomidae
Protura_051	RB.A.034	MSC_2679	OR170060	United States, North Carolina, Haywood County, Blue Ridge Pkwy National Park, Richland Balsam Mt.	35.3676, -82.9902	2018-05-08	Voucher lost	Protura	Acerentomidae
Protura_051	RB.B.351	MSC_8896	OR173940	United States, North Carolina, Jackson County, Blue Ridge Pkwy National Park, Richland Balsam Mt.	35.3627, -82.9885	2019-09-11	Voucher lost	Protura	Acerentomidae
Protura_051	RB.B.352	MSC_8897	OR173941	United States, North Carolina, Jackson County, Blue Ridge Pkwy National Park, Richland Balsam Mt.	35.3627, -82.9885	2019-09-11	Voucher lost	Protura	Acerentomidae
Protura_052	RB.A.035	MSC_2680	OR170061	United States, North Carolina, Haywood County, Blue Ridge Pkwy National Park, Richland Balsam Mt.	35.3676, -82.9902	2018-05-08	CUAC000048662	Protura	Eosentomidae
Protura_053	RB.B.350	MSC_8895	OR173939	United States, North Carolina, Jackson County, Blue Ridge Pkwy National Park, Richland Balsam Mt.	35.3627, -82.9885	2019-09-11	Voucher lost	Protura	Eosentomidae
Protura_053	RB.B.353	MSC_8898	OR173942	United States, North Carolina, Jackson County, Blue Ridge Pkwy National Park, Richland Balsam Mt.	35.3627, -82.9885	2019-09-11	Voucher lost	Protura	Eosentomidae
Protura_054	RC.077	MSC_10729	OR169265	United States, Georgia, Rabun County, Chattahoochee NF, Rabun Cliffs	34.9709, -83.3004	2019-11-25	Voucher lost	Protura	Acerentomidae
Protura_054	RC.A.506	MSC_10749	OR169279	United States, Georgia, Rabun County, Chattahoochee NF, Rabun Cliffs	34.9713, -83.29782	2021-05-11	Voucher lost	Protura	Acerentomidae
Protura_054	RC.A.507	MSC_10750	OR169280	United States, Georgia, Rabun County, Chattahoochee NF, Rabun Cliffs	34.9713, -83.29782	2021-05-11	Voucher lost	Protura	Acerentomidae
Protura_055	RC.078	MSC_10730	OR169266	United States, Georgia, Rabun County, Chattahoochee NF, Rabun Cliffs	34.9709, -83.3004	2019-11-25	Voucher lost	Protura	Eosentomidae
Protura_056	RC.079	MSC_10731	OR169267	United States, Georgia, Rabun County, Chattahoochee NF, Rabun Cliffs	34.97068, -83.3008	2019-11-25	Voucher lost	Protura	Acerentomidae
Protura_057	RHB.A.200	MSC_4843	OR171395	United States, North Carolina, Mitchell County, Roan High Bluff-Rhododendron Garden	36.0999, -82.1345	2018-08-15	CUAC000004223	Protura	Acerentomidae
Protura_058	RHB.A.202	MSC_4845	OR171397	United States, North Carolina, Mitchell County, Roan High Bluff	36.0933, -82.1447	2018-08-15	Voucher lost	Protura	Eosentomidae
Protura_058	RHB.A.203	MSC_4846	OR171398	United States, North Carolina, Mitchell County, Roan High Bluff	36.0933, -82.1447	2018-08-15	Voucher lost	Protura	Eosentomidae
Protura_059	RHK.A.493	MSC_8742	OR173892	United States, North Carolina, Mitchell County, Pisgah NF, Roan High Knob	36.1045, -82.1224	2020-06-08	Voucher lost	Protura	Eosentomidae
Protura_060	RHK.A.494	MSC_8743	OR173893	United States, North Carolina, Mitchell County, Pisgah NF, Roan High Knob	36.1045, -82.1224	2020-06-08	Voucher lost	Protura	Acerentomidae
Protura_061	Sass.A.186	MSC_8835	OR173911	United States, South Carolina, Pickens County, Sassafras Mt.	35.0651, -82.7782	2020-06-11	Voucher lost	Protura	Acerentomidae
Protura_061	Sass.A.187	MSC_8836	OR173912	United States, South Carolina, Pickens County, Sassafras Mt.	35.0651, -82.7782	2020-06-11	Voucher lost	Protura	Acerentomidae
Protura_061	Sass.A.188	MSC_8837	OR173913	United States, South Carolina, Pickens County, Sassafras Mt.	35.0651, -82.7782	2020-06-11	Voucher lost	Protura	Acerentomidae
Protura_062	Sass.A.189	MSC_8838	OR173914	United States, South Carolina, Pickens County, Sassafras Mt.	35.0651, -82.7782	2020-06-11	Voucher lost	Protura	Eosentomidae
Protura_063	Sass.B.618	MSC_9005	OR173983	United States, North Carolina, Transylvania County, Sassafras Mt.	35.0658, -82.7763	2020-10-20	Voucher lost	Protura	Acerentomidae
Protura_064	Sass.B.619	MSC_9006	OR173984	United States, North Carolina, Transylvania County, Sassafras Mt.	35.0658, -82.7763	2020-10-20	CUAC000158366	Protura	Eosentomidae
Protura_065	TsqB.A.110	MSC_10777	OR169296	United States, North Carolina, Clay County, Nantahala NF, TusquiteeBald	35.1425, -83.7260	2021-07-06	Voucher lost	Protura	Eosentomidae
Protura_066	TsqB.A.111	MSC_10778	OR169297	United States, North Carolina, Clay County, Nantahala NF, TusquiteeBald	35.1425, -83.7260	2021-07-06	Voucher lost	Protura	Acerentomidae
Protura_067	TsqB.B.458	MSC_10785	OR169303	United States, North Carolina, Clay County, Nantahala NF, TusquiteeBald	35.1419, -83.7178	2020-09-01	Voucher lost	Protura	Acerentomidae
Protura_067	TsqB.B.459	MSC_10786	OR169304	United States, North Carolina, Clay County, Nantahala NF, TusquiteeBald	35.1418, -83.7177	2020-09-01	Voucher lost	Protura	Acerentomidae
Protura_068	WR.B.391	MSC_10688	OR169235	United States, North Carolina, Yancey, Pisgah NF, Woody Ridge Trail	35.844, -82.2347	2021-10-19	Voucher lost	Protura	Acerentomidae
Protura_068	WR.B.394	MSC_10691	OR169237	United States, North Carolina, Yancey, Pisgah NF, Woody Ridge Tr.	35.8455, -82.2279	2021-10-19	Voucher lost	Protura	Acerentomidae
Protura_068	WR.A.230	MSC_10755	OR169282	United States, North Carolina, Yancey, Pisgah NF, Woody Ridge Tr.	35.8446, -82.2386	2020-06-15	Voucher lost	Protura	Acerentomidae
Protura_068	WR.A.231	MSC_10756	OR169283	United States, North Carolina, Yancey, Pisgah NF, Woody Ridge Tr.	35.8446, -82.2386	2020-06-15	Voucher lost	Protura	Acerentomidae
Protura_069	WR.A.232	MSC_10757	OR169284	United States, North Carolina, Yancey, Pisgah NF, Woody Ridge Tr.	35.8448, -82.2377	2020-06-15	Voucher lost	Protura	Eosentomidae
Protura_070	WR.B.393	MSC_10690	OR169236	United States, North Carolina, Yancey, Pisgah NF, Woody Ridge Tr.	35.8456, -82.2321	2021-10-19	Voucher lost	Protura	Acerentomidae
Protura_071	WT.A.153	MSC_4798	OR171377	United States, Virginia, Smyth County, Whitetop Mt.	36.6391, -81.6064	2018-07-03	Voucher lost	Protura	Eosentomidae
Protura_WV	WV.128	MSC_12171	OR830709	United States, West Virginia, Randolph, Monongahela NF, 38.5745, -79.9269, Hawk Ridge	38.5745, -79.9269	2022-10-12	Voucher lost	Protura	Eosentomidae
